# Supplementary material for: Quantitative linear dichroism imaging of molecular processes in living cells made simple by open software tools
Source: Commun Biol. 2021 Feb 12;4:189. doi: 10.1038/s42003-021-01694-1 (PMC7881160; doi:10.1038/s42003-021-01694-1)
Supplement: Supplementary file 3 — Supplementary Data 1 [file 42003_2021_1694_MOESM3_ESM.xlsx]

## Sheet: Fig. 3
1PPM			2PPM
theta	log2(r )		theta	log2(r )
-0.07027	-2.9737		-1.264	2.10806
-0.07054	-3.18968		-1.2644	2.49072
-0.07135	-3.15714		-1.2657	2.77638
-0.07271	-3.04692		-1.2679	2.79138
-0.07463	-3.05889		-1.2708	2.78791
-0.07707	-2.81604		-1.2747	3.03333
-0.08005	-3.23379		-1.2794	3.12679
-0.0836	-2.64656		-1.2849	3.09133
-0.08768	-3.19628		-1.2913	3.17983
-0.09231	-3.34887		-1.2985	3.47323
-0.09749	-2.92906		-1.3066	3.56455
-0.1032	-3.14178		-1.3155	3.48556
-0.1095	-3.0905		-1.3253	3.10467
-0.1163	-3.06371		-1.3359	3.2373
-0.1237	-2.94898		-1.3473	3.34291
-0.1315	-2.9203		-1.359	3.51984
-0.14	-2.8604		-1.3709	3.35171
-0.149	-2.58467		-1.3829	3.412
-0.1585	-3.14561		-1.3951	3.68499
-0.1684	-2.662		-1.4074	3.95121
-0.1785	-2.64295		-1.4199	4.07667
-0.1888	-3.05409		-1.4326	3.83871
-0.1992	-2.83547		-1.4455	3.86668
-0.2098	-2.59248		-1.4585	4.1959
-0.2205	-2.62238		-1.4717	4.78055
-0.2314	-2.3876		-1.4851	4.52427
-0.2424	-2.61971		-1.4987	4.01149
-0.2536	-2.29619		-1.5124	4.05081
-0.2649	-2.64566		-1.5262	3.91087
-0.2764	-2.35993		-1.5398	3.75983
-0.2881	-2.29832		-1.553	4.05518
-0.2999	-2.36068		-1.5658	4.34597
-0.312	-2.43753		1.5633	4.24141
-0.3242	-2.49167		1.5511	3.88917
-0.3365	-2.00173		1.5393	4.38769
-0.3491	-1.94397		1.5279	4.19733
-0.3619	-1.98965		1.5168	3.93941
-0.3747	-1.77497		1.5061	3.70706
-0.3873	-1.71881		1.4957	3.98666
-0.3994	-1.67116		1.4856	3.83356
-0.4111	-1.66018		1.4759	3.88745
-0.4223	-1.63308		1.4665	4.27804
-0.433	-1.76513		1.4573	4.00951
-0.4432	-1.73889		1.4481	3.89458
-0.453	-1.6295		1.4388	3.91796
-0.4622	-1.63576		1.4295	3.54696
-0.4711	-1.61308		1.4201	3.78686
-0.4794	-1.62282		1.4106	4.02219
-0.4872	-1.49859		1.4011	4.09522
-0.4946	-1.42546		1.3915	3.98476
-0.5015	-1.46236		1.3819	3.77709
-0.5079	-1.36179		1.3723	3.82308
-0.5138	-1.24264		1.3625	3.52656
-0.5193	-1.2304		1.3528	3.25778
-0.5243	-1.08345		1.3429	3.55022
-0.5289	-0.942584		1.3331	3.46332
-0.5335	-0.989077		1.3229	3.36997
-0.5386	-1.01101		1.3121	3.46836
-0.5441	-1.03771		1.3007	3.18344
-0.5502	-0.787617		1.2886	2.79564
-0.5567	-0.825466		1.2759	2.79822
-0.5639	-0.762926		1.2624	2.77184
-0.5715	-0.675305		1.2483	2.45665
-0.5797	-0.670245		1.2335	3.0234
-0.5883	-0.672313		1.2179	3.45896
-0.5976	-0.544561		1.2017	3.19555
-0.6073	-0.819343		1.1847	2.84918
-0.6176	-0.44438		1.167	2.64157
-0.6284	-0.447918		1.1486	2.78511
-0.6398	-0.545192		1.1295	2.69877
-0.6517	-0.540149		1.1103	2.57396
-0.6641	-0.189351		1.0917	2.82944
-0.6771	-0.111695		1.0738	2.24492
-0.6905	-0.234975		1.0566	2.06788
-0.7042	-0.387789		1.0402	1.86849
-0.7176	-0.272297		1.0246	1.81233
-0.7306	-0.11076		1.0098	1.78944
-0.7432	-0.127211		0.9957	1.75335
-0.7554	-0.123277		0.9824	1.92448
-0.767	-0.0858948		0.9698	1.48145
-0.7783	-0.0596453		0.958	1.53963
-0.7892	0.0301242		0.9469	1.43606
-0.7996	-0.00202119		0.9365	1.17741
-0.8096	0.0271541		0.9269	1.1149
-0.8191	0.124328		0.9174	1.33497
-0.8283	0.0392788		0.9076	1.1335
-0.837	0.168514		0.897	0.910349
-0.8453	0.215119		0.8859	1.17383
-0.8532	0.392757		0.874	0.867185
-0.8607	0.46069		0.8614	1.10158
-0.8678	0.52306		0.8482	0.45249
-0.8744	0.540027		0.8342	0.200755
-0.8808	0.449746		0.8196	0.315334
-0.8872	0.558855		0.8042	0.207518
-0.8938	0.652234		0.7881	-0.0894208
-0.9005	0.427713		0.7713	0.246712
-0.9075	0.585636		0.7537	-0.206395
-0.9146	0.537743		0.7355	-0.0588937
-0.922	0.761626		0.717	-0.0267928
-0.9295	0.48419		0.6991	-0.243147
-0.9372	0.626673		0.6823	-0.414653
-0.9451	0.836813		0.6666	-0.870915
-0.9532	0.850079		0.652	-0.490253
-0.9615	1.01821		0.6384	-0.350706
-0.97	0.988921		0.626	-1.04752
-0.9787	1.05325		0.6146	-0.964939
-0.9876	1.22113		0.6044	-1.03771
-0.9966	0.991826		0.5952	-1.13606
-1.0059	1.13698		0.5871	-1.31366
-1.0153	0.970412		0.5801	-1.17039
-1.0249	1.22688		0.5741	-1.23277
-1.0347	1.17255		0.5692	-1.33025
-1.0446	1.31765		0.5649	-1.45087
-1.0546	1.17957		0.5599	-1.53282
-1.0647	1.51025		0.5535	-1.88897
-1.075	1.43296		0.5455	-1.46315
-1.0853	1.43381		0.5359	-1.71359
-1.0959	1.56793		0.5248	-2.02679
-1.1065	1.66753		0.5121	-1.82317
-1.1173	1.71149		0.4978	-2.07461
-1.1283	1.51116		0.4819	-1.70604
-1.1393	1.91403		0.4644	-1.6407
-1.1506	1.70788		0.4452	-2.17788
-1.162	1.5693		0.4244	-2.33862
-1.1735	1.88959		0.4019	-2.72452
-1.1852	2.14019		0.3777	-2.66475
-1.197	2.00339		0.3523	-2.43207
-1.209	2.0262		0.3271	-3.56047
-1.2212	2.17246		0.3035	-3.3325
-1.2334	2.06506		0.2818	-2.81705
-1.2453	2.09444		0.2619	-3.42833
-1.257	2.10481		0.244	-3.21223
-1.2685	2.41846		0.2279	-2.66018
-1.2796	2.33076		0.2136	-3.2863
-1.2905	2.39001		0.2013	-3.01859
-1.3011	2.23766		0.1907	-3.25429
-1.3114	2.3607		0.182	-3.31473
-1.3215	2.32152		0.175	-4.08167
-1.3312	2.27662		0.1699	-3.52583
-1.3407	2.39835		0.1665	-5.14816
-1.3499	2.17798		0.1648	-3.53399
-1.3589	2.5403		0.1637	-4.36498
-1.3676	2.65354		0.1618	-4.85267
-1.376	2.44199		0.1587	-3.99424
-1.3842	2.71912		0.1545	-4.66566
-1.392	3.07301		0.149	-3.62149
-1.3997	2.74949		0.1423	-3.87578
-1.4071	2.89373		0.1344	-4.24962
-1.4146	2.76604		0.1252	-5.42415
-1.4223	2.93638		0.1149	-4.00347
-1.4302	2.67267		0.1033	-4.12055
-1.4384	2.90649		0.09056	-3.87324
-1.4467	3.1041		0.07659	-5.4959
-1.4553	2.7849		0.06143	-5.17449
-1.464	3.14954		0.04511	-5.32135
-1.473	3.3292		0.02796	-4.03884
-1.4822	3.13837		0.01056	-4.65254
-1.4917	3.07526		-0.006805	-3.71976
-1.5013	3.45902		-0.02416	-4.33555
-1.5111	3.17378		-0.04153	-4.4369
-1.5212	3.29032		-0.05887	-4.10358
-1.5315	2.91924		-0.07622	-4.70125
-1.5421	2.85547		-0.09362	-4.73006
-1.5528	2.97107		-0.111	-4.27676
-1.5638	2.85695		-0.1285	-4.01136
1.5667	3.39226		-0.1461	-4.96624
1.5555	3.55982		-0.1638	-3.89883
1.5444	3.18827		-0.1815	-3.94497
1.5334	3.33591		-0.1994	-4.04811
1.5225	3.19669		-0.2172	-4.13593
1.5118	2.75328		-0.2346	-5.11478
1.5012	3.3659		-0.2511	-3.61387
1.4906	3.05868		-0.2669	-3.78508
1.4802	2.92393		-0.2818	-3.44741
1.4699	3.16964		-0.2958	-4.34843
1.4598	3.17964		-0.309	-4.34755
1.4497	3.33156		-0.3214	-3.55945
1.4397	3.37308		-0.3329	-3.87938
1.4298	3.20644		-0.3435	-2.95904
1.4201	3.31939		-0.3534	-2.77497
1.4104	3.51696		-0.3623	-3.42647
1.4008	3.25299		-0.3705	-3.09665
1.3914	3.14212		-0.3778	-2.89539
1.382	3.22304		-0.3844	-3.85308
1.3727	3.03037		-0.3909	-2.97143
1.3634	2.83546		-0.3981	-3.07461
1.3542	2.99913		-0.4061	-2.69245
1.345	2.99056		-0.4148	-2.23718
1.3358	3.11703		-0.4243	-3.16488
1.3266	2.6338		-0.4346	-2.2049
1.3174	2.6298		-0.4457	-2.55216
1.3083	2.57546		-0.4576	-2.21023
1.2992	2.91307		-0.4703	-1.86881
1.2901	2.61485		-0.4838	-2.03268
1.281	2.76846		-0.4981	-2.12155
1.2719	2.40781		-0.5132	-2.37407
1.2629	2.50472		-0.5291	-1.6579
1.2539	2.3843		-0.5457	-1.74034
1.2449	2.58429		-0.5625	-1.58424
1.2359	2.57882		-0.5788	-1.90239
1.2269	2.34588		-0.5943	-1.35771
1.2179	2.11593		-0.6089	-0.675535
1.209	2.22728		-0.6228	-0.98965
1.2001	2.34781		-0.6358	-1.75975
1.1913	2.27581		-0.6481	-1.54036
1.1825	1.97666		-0.6596	-1.46196
1.1738	1.99982		-0.6703	-1.2129
1.1652	1.95092		-0.6801	-1.10718
1.1566	1.73583		-0.6893	-0.883635
1.1481	1.96621		-0.6976	-0.467932
1.1397	1.97096		-0.7051	-0.617499
1.1314	1.98721		-0.7119	-0.627939
1.1231	1.89999		-0.7185	-0.7413
1.1149	1.79294		-0.7255	-0.412923
1.1067	1.58116		-0.7333	-0.511074
1.0986	1.69185		-0.7419	-0.0210722
1.0906	1.56925		-0.7514	-0.142258
1.0826	1.84471		-0.7617	-0.0437946
1.0748	1.42745		-0.7729	0.0370307
1.0669	1.6521		-0.7849	0.239398
1.0591	1.62812		-0.7978	0.0924781
1.0512	1.50858		-0.8115	0.319155
1.043	1.30247		-0.826	0.153416
1.0346	1.56662		-0.8415	0.389567
1.0258	1.45912		-0.8577	0.727093
1.0168	1.21076		-0.8748	0.823097
1.0075	1.35282		-0.8924	0.417056
0.9979	1.39583		-0.9099	0.518737
0.988	1.1769		-0.9268	0.376068
0.9778	1.22848		-0.9433	0.678252
0.9673	1.09018		-0.9592	1.06412
0.9565	1.19988		-0.9746	0.393746
0.9454	0.947404		-0.9895	0.792522
0.934	0.944484		-1.0039	0.800082
0.9223	0.780898		-1.0178	1.05012
0.9103	0.998051		-1.0313	1.37468
0.898	0.972104		-1.0443	1.56662
0.8854	0.967759		-1.0568	1.28451
0.8725	0.616828		-1.0688	1.60909
0.8596	0.662023		-1.0804	1.34976
0.847	0.699374		-1.0916	1.5888
0.8347	0.710878		-1.1024	1.67152
0.8229	0.518031		-1.1127	1.67166
0.8115	0.422125		-1.1225	1.84711
0.8004	0.634872		-1.132	1.58799
0.7898	0.25084		-1.141	1.81361
0.7795	0.408277		-1.1495	2.19582
0.7696	0.381394		-1.1576	2.15992
0.7601	0.327917		-1.1652	2.29013
0.751	0.418136		-1.1724	2.11776
0.7423	0.252658		-1.1791	2.31681
0.7339	-0.03934		-1.1853	2.16411
0.726	0.100709		-1.1911	2.2401
0.7184	-0.0372659		-1.1964	2.54743
0.7112	-0.019609		-1.2015	2.46798
0.7044	0.0731347		-1.2072	2.70695
0.6979	-0.1181		-1.2139	2.82008
0.6916	-0.160363		-1.2219	3.28148
0.6852	-0.231752		-1.2311	3.42319
0.6786	-0.348133		-1.2415	3.12805
0.6717	-0.366801		-1.2532	3.21839
0.6645	-0.579922		-1.2661	3.0339
0.6571	-0.550254		-1.2802	3.17881
0.6494	-0.438307		-1.2956	3.33621
0.6415	-0.468531		-1.3122	3.49644
0.6332	-0.41062		-1.3301	3.55652
0.6247	-0.381949		-1.3493	2.90545
0.616	-0.293182		-1.3698	2.98798
0.607	-0.794858		-1.3912	3.69132
0.5977	-0.836501		-1.4128	3.41913
0.5882	-0.876466		-1.4337	4.1141
0.5783	-0.681539		-1.4537	3.98118
0.5683	-0.789362		-1.4728	3.87883
0.558	-0.848141		-1.4911	3.70028
0.5474	-0.874878		-1.5086	3.9087
0.5366	-0.96016		-1.5253	3.64986
0.5256	-0.856737		-1.5411	4.0447
0.5146	-0.977384		-1.5562	3.99185
0.5036	-1.09789		-1.5704	3.64163
0.4925	-1.1078		1.5577	3.56905
0.4814	-1.25085		1.545	4.70814
0.4702	-1.18606		1.533	3.94022
0.459	-1.35771		1.5217	4.07219
0.4476	-1.28455		1.5108	3.88144
0.4363	-1.61927		1.5001	4.18534
0.4248	-1.22634		1.4895	4.8241
0.4133	-1.33061		1.479	4.9223
0.4017	-1.47634		1.4686	3.97394
0.39	-1.45561		1.4584	3.49205
0.3782	-1.46355		1.4482	3.88553
0.3664	-1.73793		1.4381	4.29741
0.3545	-1.85308		1.4282	3.94149
0.3424	-1.63218		1.4184	4.68647
0.3304	-1.58641		1.4087	4.06037
0.3184	-1.93898		1.3991	3.49385
0.3066	-1.93567		1.3897	3.48459
0.2951	-2.18442		1.3804	3.68354
0.284	-2.0948		1.3708	3.53885
0.2731	-1.8646		1.3606	3.28874
0.2625	-1.90509		1.3497	3.49489
0.2522	-2.03268		1.3381	3.85712
0.2422	-2.52866		1.3258	3.39791
0.2325	-2.39973		1.3128	3.23816
0.2231	-2.35255		1.299	3.3589
0.214	-2.41043		1.2845	3.29078
0.2052	-2.4493		1.2692	3.4936
0.1967	-2.41196		1.2531	3.23324
0.1885	-2.28842		1.2363	3.26362
0.1805	-2.63039		1.2187	3.29547
0.1729	-2.84063		1.2003	3.04277
0.1655	-2.46753		1.1813	2.49152
0.1584	-2.89647		1.1623	2.66984
0.1514	-2.63666		1.1443	2.69837
0.1442	-2.83033		1.1276	2.42075
0.1366	-3.03623		1.1121	2.20945
0.1286	-2.8847		1.0978	1.92972
0.1203	-2.82623		1.0848	2.20427
0.1116	-2.82726		1.0731	2.68823
0.1026	-3.25843		1.0625	2.53665
0.09316	-2.75244		1.0533	2.24957
0.08338	-2.94564		1.0453	2.47534
0.07322	-2.82215		1.0385	2.40138
0.06269	-2.84996		1.0329	1.90989
0.05178	-2.53868		1.0286	1.57971
0.04049	-3.0905		1.0253	1.78664
0.02882	-2.62861		1.0221	1.79755
0.01677	-2.77596		1.0178	1.37262
0.004344	-2.93457		1.012	1.49912
-0.008466	-2.71217		1.0046	1.42132
-0.02165	-3.29477		0.9958	1.33268
-0.03504	-2.78488		0.9854	1.40746
-0.04822	-2.91159		0.9735	1.56628
-0.06095	-3.33978		0.9601	0.733875
-0.07323	-2.79086		0.9451	0.627794
-0.08505	-3.48455		0.9286	1.12955
-0.09641	-3.1623		0.9105	1.17989
-0.1073	-3.18442		0.8909	1.31887
-0.1178	-2.9908		0.8697	0.897783
-0.1277	-2.88683		0.8471	0.732747
-0.1373	-2.9885		0.8242	0.487589
-0.1464	-3.22297		0.8021	0.325617
-0.155	-2.80995		0.781	0.381726
-0.1632	-2.57347		0.761	0.299714
-0.1709	-2.83547		0.7421	0.504468
-0.1782	-2.81502		0.7241	-0.12926
-0.1851	-2.47554		0.7072	-0.0219508
-0.1915	-2.81604		0.6913	-0.151683
-0.1975	-2.96691		0.6764	-0.167961
-0.2031	-2.60034		0.6624	-0.380258
-0.2087	-2.35698		0.6494	-0.246567
-0.2145	-2.03623		0.6374	-0.660406
-0.2204	-2.58641		0.6263	-0.88071
-0.2265	-2.52616		0.616	-0.720232
-0.2328	-2.23786		0.6063	-0.425656
-0.2393	-1.9686		0.597	-0.914303
-0.246	-2.33279		0.5879	-1.08436
-0.2529	-2.37932		0.579	-1.00607
-0.26	-2.00347		0.5705	-1.22465
-0.2672	-2.32626		0.5622	-1.43792
-0.2747	-1.83599		0.5541	-1.36068
-0.2823	-2.12218		0.5463	-1.47634
-0.2902	-2.11654		0.5388	-1.60911
-0.2982	-2.22162		0.5316	-1.45166
-0.3064	-1.89164		0.5247	-1.59031
-0.3148	-1.86617		0.518	-1.38873
-0.3233	-2.03564		0.5116	-1.96973
-0.3321	-1.8863		0.5054	-2.1367
-0.341	-1.83805		0.4988	-2.01159
-0.3501	-1.79987		0.4914	-2.36587
-0.3594	-1.64656		0.4831	-1.82931
-0.3688	-1.72261		0.4739	-2.21223
-0.3785	-1.6579		0.4638	-2.51457
-0.3883	-1.60955		0.4528	-2.18115
-0.3984	-1.44733		0.4408	-2.89647
-0.4086	-1.46833		0.428	-2.35698
-0.419	-1.49411		0.4142	-2.58035
-0.4297	-1.39707		0.3995	-2.2863
-0.4405	-1.42198		0.3839	-2.76808
-0.4515	-1.41196		0.3673	-3.6719
-0.4628	-1.20158		0.3498	-3.22162
-0.4742	-1.53994		0.3317	-3.43378
-0.4859	-1.27369		0.3135	-3.31905
-0.4978	-1.46634		0.2959	-3.26673
-0.5098	-1.22938		0.2788	-3.66713
-0.5221	-1.13924		0.2621	-3.66511
-0.5344	-1.13638		0.246	-3.5255
-0.5465	-0.886566		0.2305	-4.16152
-0.5584	-0.846065		0.2154	-3.80269
-0.5701	-0.783142		0.2008	-3.79506
-0.5815	-0.936221		0.1867	-3.45419
-0.5927	-0.809448		0.173	-3.82419
-0.6037	-0.728574		0.1599	-3.78647
-0.6144	-0.885233		0.1472	-4.20211
-0.6249	-0.689893		0.1349	-4.52649
-0.6352	-0.916753		0.123	-4.15354
-0.6453	-0.458783		0.1113	-4.57072
-0.6551	-0.475535		0.09966	-4.09
-0.6647	-0.550676		0.08808	-4.51523
-0.6741	-0.447328		0.0766	-3.8743
-0.6833	-0.342086		0.0652	-4.84187
-0.6923	-0.310075		0.05387	-4.47586
-0.701	-0.3655		0.04263	-4.30786
-0.7096	-0.308466		0.03148	-4.32655
-0.718	-0.382325		0.02041	-4.50635
-0.7263	-0.275612		0.009417	-3.39032
-0.7345	-0.169582		-0.001485	-5.89282
-0.7427	-0.0952654		-0.0123	-4.33177
-0.7509	-0.160847		-0.02304	-4.42632
-0.7589	0.0173518		-0.03382	-5.12281
-0.7669	-0.0378582		-0.04476	-4.86733
-0.7749	-0.207061		-0.05593	-5.03978
-0.7828	-0.0143539		-0.06733	-5.11279
-0.7906	0.109026		-0.07895	-4.43347
-0.7983	0.292664		-0.09081	-3.53049
-0.806	0.120086		-0.1029	-4.06419
-0.8137	0.28759		-0.1152	-3.90963
-0.8213	0.196859		-0.1278	-4.05505
-0.8288	0.395282		-0.1406	-5.70576
-0.8362	0.277747		-0.1537	-2.6529
-0.8436	0.521553		-0.167	-4.19628
-0.8509	0.448795		-0.1805	-4.30386
-0.8582	0.46048		-0.1943	-4.45293
-0.8657	0.511974		-0.208	-4.33439
-0.8734	0.620586		-0.2215	-3.37064
-0.8812	0.627513		-0.2347	-4.30843
-0.8893	0.907198		-0.2477	-3.82644
-0.8976	0.734742		-0.2604	-3.71881
-0.9061	0.701505		-0.2728	-3.84042
-0.9148	0.656817		-0.2849	-3.65708
-0.9238	0.652418		-0.2968	-3.01742
-0.9329	0.70779		-0.3084	-3.24059
-0.9423	0.878451		-0.3198	-2.96241
-0.9519	0.892818		-0.3309	-3.86208
-0.9617	0.821384		-0.3418	-3.65508
-0.9717	1.05977		-0.3524	-3.12658
-0.982	0.985209		-0.3628	-3.29336
-0.9924	1.03576		-0.3733	-2.98165
-1.0031	0.995159		-0.384	-2.98736
-1.014	1.19333		-0.395	-2.4933
-1.0251	1.20989		-0.4062	-2.37333
-1.0362	1.01264		-0.4175	-2.81604
-1.0472	1.11437		-0.4292	-2.16359
-1.0582	1.22373		-0.441	-2.52533
-1.0692	1.40534		-0.4531	-2.52782
-1.0801	1.27178		-0.4654	-2.32699
-1.0909	1.46947		-0.4779	-2.46355
-1.1017	1.45022		-0.4907	-2.5187
-1.1124	1.40081		-0.5036	-2.12155
-1.1231	1.62265		-0.5168	-1.71217
-1.1337	1.80748		-0.5302	-2.16942
-1.1443	1.62593		-0.5435	-1.95624
-1.1548	1.62789		-0.5568	-1.60296
-1.1653	1.77926		-0.57	-1.42508
-1.1758	1.76337		-0.5832	-1.56918
-1.1862	1.7392		-0.5963	-1.57218
-1.1966	1.66485		-0.6094	-1.4066
-1.2069	2.0521		-0.6224	-1.30543
-1.2172	1.88729		-0.6354	-0.805913
-1.2275	2.00249		-0.6483	-1.58684
-1.2377	2.11457		-0.6613	-0.59837
-1.2479	2.14535		-0.6742	-1.14337
-1.2581	2.27196		-0.6871	-0.943416
-1.2683	2.3348		-0.6999	-0.722848
-1.2784	2.34956		-0.7127	-0.851521
-1.2885	2.17801		-0.7255	-0.402969
-1.2985	1.99371		-0.7381	-0.5041
-1.3086	2.3715		-0.7508	-0.543089
-1.3186	2.53653		-0.7633	-0.253429
-1.3286	2.65453		-0.7758	-0.37314
-1.3386	2.43997		-0.7882	-0.162299
-1.3485	2.40806		-0.8005	-0.0218044
-1.3584	2.39386		-0.8128	-0.302048
-1.3683	2.60616		-0.825	0.191563
-1.3782	2.72633		-0.8372	0.393636
-1.3881	2.46751		-0.8493	0.317536
-1.398	2.50833		-0.8613	0.226632
-1.4078	2.96144		-0.8733	0.36042
-1.4175	2.93327		-0.8855	0.780982
-1.427	2.79925		-0.898	0.375401
-1.4365	2.96231		-0.9108	0.751378
-1.4459	2.96246		-0.9238	0.594357
-1.4551	3.06626		-0.9372	0.803475
-1.4643	3.04326		-0.9508	0.346418
-1.4733	2.96355		-0.9648	0.905505
-1.4822	3.18761		-0.9791	1.22589
-1.491	2.97367		-0.9937	1.13521
-1.4997	3.10482		-1.0086	0.988557
-1.5083	3.17973		-1.0239	1.24215
-1.5168	2.90743		-1.0395	1.37122
-1.5252	3.06573		-1.0554	1.46373
-1.5335	3.01822		-1.0711	1.5539
-1.5417	3.16037		-1.0859	1.64155
-1.5497	3.35224		-1.0995	1.3184
-1.5577	3.2699		-1.112	1.32152
-1.5656	3.1355		-1.1232	1.57932
1.5682	3.03261		-1.1333	1.34716
1.5604	3.1746		-1.1422	1.71717
1.5526	3.49346		-1.1498	2.14251
1.5449	3.28371		-1.1563	2.40953
1.5373	3.06252		-1.1616	2.45933
1.5296	3.54472		-1.1658	2.20811
1.5221	3.86262		-1.1687	2.40607
1.5145	3.34847		-1.1705	2.3693
1.507	3.05657
1.4996	3.25364
1.4921	2.95613
1.4848	2.82157
1.4775	3.17953
1.4702	3.17921
1.4629	3.09302
1.4558	2.80535
1.4486	3.09685
1.4415	3.1539
1.4341	3.29707
1.4266	3.3239
1.4187	2.78756
1.4106	2.89033
1.4022	2.72916
1.3935	2.94458
1.3845	2.4582
1.3753	2.60729
1.3658	2.6785
1.356	2.92894
1.3459	2.50169
1.3355	2.5934
1.3249	2.53717
1.3139	2.30249
1.3027	2.89365
1.2911	2.13294
1.2793	2.19008
1.2673	2.45349
1.2551	2.42586
1.243	2.42234
1.2311	2.54987
1.2193	2.07642
1.2077	2.21835
1.1962	2.2822
1.1848	2.16024
1.1735	2.0697
1.1623	1.85068
1.1513	2.15714
1.1404	2.18669
1.1296	1.81373
1.1189	1.75596
1.1084	1.87377
1.0979	1.61805
1.0876	1.60184
1.0773	1.75455
1.0672	1.32054
1.0572	1.47654
1.0472	1.21599
1.0372	1.24556
1.0274	1.2475
1.0175	1.19238
1.0078	1.18891
0.9981	1.19383
0.9884	1.04586
0.9788	1.16021
0.9692	1.05088
0.9597	1.30492
0.9503	1.0624
0.9409	1.15426
0.9315	0.965692
0.9222	0.944634
0.9129	1.03569
0.9037	0.87688
0.8946	0.839476
0.8855	0.843502
0.8763	0.535754
0.8671	0.727354
0.8578	0.909043
0.8485	0.630778
0.839	0.505281
0.8296	0.364012
0.82	0.526269
0.8103	0.462262
0.8006	0.260869
0.7908	0.585347
0.781	0.472072
0.771	0.305212
0.761	0.154324
0.7509	0.161307
0.7407	-0.11857
0.7304	0.0729976
0.72	0.328607
0.7096	0.023894
0.6991	0.114767
0.6886	0.051024
0.6782	-0.314015
0.6678	-0.3709
0.6574	-0.427207
0.647	-0.350522
0.6367	-0.368663
0.6263	-0.275786
0.616	-0.421786
0.6058	-0.482775
0.5955	-0.664059
0.5853	-0.590093
0.575	-0.635091
0.5648	-0.701342
0.5546	-0.771766
0.5445	-0.721658
0.5343	-0.750009
0.5241	-1.03416
0.514	-0.886833
0.5038	-1.23175
0.4937	-0.987646
0.4835	-1.14944
0.4734	-1.05619
0.4633	-1.2605
0.4532	-1.32229
0.443	-1.23582
0.4329	-1.2464
0.4228	-1.23616
0.4126	-1.50308
0.4025	-1.45839
0.3924	-1.52866
0.3823	-1.45048
0.3721	-1.45403
0.362	-1.5121
0.3518	-1.343
0.3417	-1.75779
0.3315	-1.88098
0.3213	-1.74516
0.3112	-1.77448
0.301	-1.97767
0.2908	-1.83908
0.2805	-1.87408
0.2703	-1.7814
0.2601	-2.23514
0.2498	-2.13289
0.2395	-2.25843
0.2292	-2.5454
0.2188	-2.38308
0.2085	-2.39441
0.1981	-2.24195
0.1876	-2.3357
0.1772	-2.62772
0.1667	-2.58901
0.1561	-2.58901
0.1455	-2.673
0.1351	-2.49411
0.1249	-2.38233
0.1154	-2.87408
0.1064	-2.85517
0.09804	-2.54036
0.0902	-3.15972
0.08298	-2.9703
0.07633	-3.00231
0.07024	-2.94675
0.06476	-2.69526
0.05985	-2.66749
0.0555	-3.21223
0.05176	-3.06854
0.04856	-3.13037
0.04596	-3.55504
0.04396	-2.79386
0.0425	-3.37797
0.04165	-3.41473
0.04138	#VALUE!

## Sheet: Fig. 4
full outline			4 quadrants			1 quadrant			sliver			1PPM					2PPM, generic distribution fit					2PPM, Gaussian distribution fit					alpha0/sigma pairs
theta	log2(r )		theta	log2(r )		theta	log2(r )		theta	log2(r )		full outline	4 quadrants	1 quadrant	sliver		full outline	4 quadrants	1 quadrant	sliver		full outline	4 quadrants	1 quadrant	sliver		full outline		4 quadrants		1 quadrant		sliver
0.01016	-2.94675		-0.2659	-2.70369		1.3062	2.64104		0.5162	-0.816037		3.1727	3.0842	3.1331	2.7794		4.8911	4.7756	4.4304	3.7355		4.8274	4.7277	5.226	4.9732		90	18	86	17	87	17	74	4
0.009872	-3.02444		-0.2767	-2.5154		1.2988	2.50284		0.5087	-0.989077		3.1652	3.1196	3.2906	3.0515		4.6162	4.239	7.4513	6.6569		4.7375	4.8997	7.0801	7.8655		85	17	87	17	85	16	73	3
0.008974	-2.84166		-0.287	-2.49899		1.2915	2.67634		0.5013	-1.15457		3.0204	2.9497	3.1992	3.3738		4.6467	6.1418	3.5323	3.3685		4.7472	5.9013	6.0606	5.2065		88	18	74	7	73	5	71	5
0.007448	-2.96804		-0.2968	-2.48924		1.2842	2.72812		0.494	-1.07097		3.032	3.0543	3.0247	2.7816		4.7124	5.6008	5.2495	3.0282		4.7042	5.546	4.6615	3.996		86	18	85	17	85	18	85	16
0.005351	-3.24195		-0.306	-2.15779		1.2769	2.55721		0.4868	-1.2512		3.0952	3.0373	3.2806	3.4872		4.7853	4.8412	3.779	4.2673		4.7979	4.7277	5.173	4.5975		85	17	87	17	75	10	72	10
0.002654	-3.65927		-0.3147	-2.34154		1.2697	2.77115		0.4796	-0.975964		3.1525	3.1208	3.0986	3.0185		4.4626	4.6645	3.6792	4.7624		4.5183	4.7375	5.0275	4.4395		90	19	88	18	73	6	73	0
-0.0006751	-3.64946		-0.3229	-2.41812		1.2624	2.38504		0.4726	-1.27439		3.1445	3.043	3.0853	3.4125		4.2143	5.1718	4.1567	4.0282		4.3734	5.0129	5.3108	4.5689		88	19	84	18	73	9	70	5
-0.004593	-3.00926		-0.3305	-2.25636		1.2552	2.46999		0.4656	-1.27125		3.1512	3.0436	3.1201	2.915		4.808	4.6632	4.0453	4.1566		4.8092	4.8348	4.8092	4.8997		87	19	88	18	88	18	70	0
-0.009133	-2.86986		-0.3376	-2.60911		1.2479	2.41608		0.4587	-1.41966		3.0384	3.0474	3.1445	2.8832		4.9042	4.0786	6.0675	5.783		4.8997	4.7375	5.0275	4.3734		87	19	76	13	71	6	75	3
-0.01428	-2.75633		-0.3442	-2.56661		1.2407	2.88094		0.4519	-1.41081		3.0894	3.0761	3.4223	3.2102		4.859	5.5597	4.609	3.7733		4.8274	5.5745	5.8825	6.0521		86	18	85	16	74	1	83	15
-0.02002	-3.69171		-0.3503	-1.98051		1.2335	2.70002		0.4452	-1.26188		3.1291	2.9024	3.1058	2.3296		4.6654	4.5167	4.0571	6.5566		4.7375	4.7086	5.1223	5.226		90	18	86	17	85	17	88	19
-0.02639	-3.16101		-0.3558	-1.88683		1.2263	2.47959		0.4385	-1.62905		3.1247	3.0772	3.1873	3.0396		4.6396	6.4042	4.18	4.2233		4.8092	5.7936	5.6783	6.0521		85	18	86	18	88	20	73	0
-0.03339	-3.09912		-0.3608	-2.19892		1.219	2.59197		0.432	-1.50226		3.1135	3.0652	3.2155	3.123		4.7082	5.212	4.6503	4.2		4.7375	5.221	4.5975	5.226		85	18	85	17	87	17	73	3
-0.04099	-2.9771		-0.3653	-2.07704		1.2116	2.46297		0.4255	-1.42818		2.9834	2.942	2.985	2.7054		4.7263	4.6974	5.4738	3.7638		4.7277	4.8092	5.0721	6.0521		76	12	73	7	73	6	90	16
-0.04921	-2.87938		-0.3693	-1.93733		1.2042	2.51811		0.4191	-1.46753		3	2.9647	2.829	2.6846		4.9946	5.7136	4.2321	4.2275		5.0275	5.546	4.7086	4.2682		86	18	87	18	73	4	71	0
-0.05808	-3.0613		-0.3727	-2.02151		1.1967	2.34764		0.4128	-1.57004		3.1088	3.1233	3.1217	2.7016		5.3486	4.8785	3.3578	4.697		5.4595	4.8456	5.226	4.9732		87	18	75	10	72	0	73	5
-0.06756	-2.90942		-0.3757	-1.86933		1.1891	2.19055		0.4066	-1.77251		3.1709	3.1489	3.4157	2.8418		4.7414	5.5093	6.0388	3.3595		4.8997	5.4259	5.9616	5.226		88	18	86	17	90	18	76	4
-0.07766	-2.98051		-0.3783	-1.85361		1.1815	2.17198		0.4005	-1.56362		3.1214	3.0787	3.4545	3.0913		4.6025	4.8804	6.0032	4.2176		4.6615	4.9732	7.0801	5.3739		89	19	85	17	73	0	75	12
-0.0884	-2.6206		-0.3808	-1.75682		1.1738	2.37604		0.3945	-1.736		3.1407	3.1244	3.259	3.0925		4.4878	4.5417	5.1301	5.0487		4.4598	4.8703	4.8997	4.5183		86	17	87	17	85	16	77	9
-0.09976	-3.1818		-0.3837	-1.85883		1.166	2.24358		0.3885	-1.6144		3.0684	2.9679	2.7856	2.4098		4.7838	5.4296	3.9626	4.2007		4.7472	5.286	5.8231	5.579		86	18	81	15	83	15	89	18
-0.1117	-3.15329		-0.3869	-1.7824		1.1582	2.1129		0.3826	-1.56961		3.0001	2.9448	3.196	2.5818		4.4037	5.316	3.3558	4.3055		4.5183	5.5001	5.8231	5.0027		87	18	85	17	86	19	87	18
-0.1243	-2.86881		-0.3904	-1.72929		1.1503	1.95405		0.3769	-1.74952		2.9774	2.8754	3.2066	2.4027		4.5773	4.9584	3.9225	4.3937		4.5975	4.8456	5.226	4.3174		86	18	89	18	86	18	86	14
-0.1376	-2.71596		-0.3944	-1.77398		1.1423	2.10739		0.3712	-1.79987		3.0202	2.9417	3.361	3.0574		4.7001	3.9871	6.8217	5.8799		4.6732	4.5975	5.1223	4.5869		90	18	83	16	90	17	73	5
-0.1514	-2.35328		-0.3986	-1.70416		1.1343	2.00457		0.3655	-1.84166		3.1046	2.9153	3.246	3.083		4.8266	4.0215		4.2124		4.7979	4.5975	4.3174	4.5959		85	18	87	17	85	16	73	1
-0.1655	-3.02093		-0.4032	-1.68548		1.1262	1.93338		0.3599	-1.85256		3.1768	3.0567	3.2185	2.6869		4.663	5.5423				4.6615	5.7126	4.7472	4.4174		82	17	85	18	74	4	85	15
-0.1795	-2.93457		-0.4082	-1.61927		1.118	1.88229		0.3541	-1.93843		3.1628	3.0394	3.2737	2.8736			4.9219					4.8274	6.1505	4.1066				90	18	87	18	73	4
-0.1929	-2.68316		-0.4135	-1.77942		1.1098	2.13731		0.3482	-1.88523		3.0824	2.8174	3.0643	2.9459
-0.2058	-2.58294		-0.4192	-1.57046		1.1014	1.92254		0.3421	-1.9412		3.1947	3.1713	3.4712	3.6978
-0.2183	-2.79086		-0.4252	-1.47513		1.093	1.68194		0.3358	-2.08436		3.0688	3.0158	3.3214	3.5055
-0.2302	-2.71596		-0.4316	-1.46713		1.0845	1.89305		0.3293	-2.10843		3.1448	3.0455	3.1963	3.0288
-0.2417	-3.02327		-0.4383	-1.35698		1.076	1.55341		0.3227	-1.89486		3.1281	3.0513	3.2034	3.0495
-0.2527	-2.56149		-0.4454	-1.62104		1.0673	1.38703		0.3159	-2.00984		3.2581		3.5837	3.8974
-0.2631	-2.53366		-0.4529	-1.57691		1.0586	1.91934		0.3089	-2.08009
-0.2732	-2.8049		-0.4607	-1.39479		1.0499	1.63909		0.3017	-2.20689
-0.2827	-2.29265		-0.4689	-1.13511		1.0411	1.53496		0.2943	-2.2849
-0.2917	-2.53952		-0.4774	-1.2536		1.0325	1.47249		0.2867	-2.59771
-0.3003	-2.17007		-0.4863	-1.46953		1.024	1.38206		0.279	-2.12469
-0.3084	-2.36142		-0.4955	-1.33134		1.0157	1.18802		0.2711	-2.72356
-0.316	-2.2709		-0.5051	-1.22263		1.0075	1.50939		0.2629	-2.31473
-0.3231	-2.51787		-0.515	-1.26084		0.9995	1.15989
-0.3298	-2.36513		-0.5253	-1.07188		0.9916	1.18371
-0.336	-2.65654		-0.5357	-0.973412		0.9839	1.43552
-0.3418	-2.16877		-0.5459	-0.950927		0.9764	1.24835
-0.3471	-2.02915		-0.556	-0.750494		0.969	1.16999
-0.352	-1.9737		-0.5658	-0.94536		0.9617	1.17887
-0.3564	-2.0386		-0.5755	-0.821126		0.9546	1.07437
-0.3603	-2.05349		-0.5849	-1.04811		0.9477	0.840524
-0.3639	-1.90293		-0.5942	-0.846324		0.9409	0.762646
-0.3674	-2.03682		-0.6032	-0.90996		0.9342	0.981926
-0.3711	-1.85361		-0.6121	-0.823167		0.9277	0.905582
-0.375	-1.81655		-0.6207	-0.664059		0.9214	0.753348
-0.3792	-1.82521		-0.6292	-0.543089		0.9152	0.644595
-0.3837	-1.74516		-0.6374	-1.02327		0.9092	0.92562
-0.3885	-1.82062		-0.6455	-0.899157		0.9033	1.11503
-0.3934	-1.7666		-0.6534	-0.777195		0.8975	0.692695
-0.3987	-1.67761		-0.6611	-0.717382		0.8919	0.877352
-0.4042	-1.6246		-0.6686	-0.664288		0.8864	0.552475
-0.41	-1.63935		-0.6759	-0.273692		0.881	0.414244
-0.416	-1.82215		-0.683	-0.378194		0.8755	0.785174
-0.4223	-1.60034		-0.69	-0.265865		0.8698	0.728922
-0.4288	-1.48277		-0.6967	-0.303472		0.8639	0.540424
-0.4356	-1.48358		-0.7033	-0.432649		0.8579	0.726657
-0.4427	-1.36885		-0.7097	-0.41062		0.8516	0.540325
-0.45	-1.52658		-0.7159	-0.3655		0.8452	0.477677
-0.4576	-1.67116		-0.722	-0.281912		0.8387	0.49252
-0.4654	-1.44654		-0.7282	-0.20307		0.8319	0.276318
-0.4736	-1.22297		-0.7343	-0.231075		0.825	0.205768
-0.4819	-1.15136		-0.7406	-0.167961		0.8179	0.485015
-0.4905	-1.41465		-0.7469	-0.0977334		0.8106	0.439251
-0.4994	-1.40775		-0.7533	-0.0326838		0.8032	0.41511
-0.5085	-1.17299		-0.7598	-0.206229		0.7956	0.249627
-0.5177	-1.22061		-0.7663	-0.233956		0.7878	0.424492
-0.527	-1.23175		-0.7729	-0.0481139		0.7798	0.0955869
-0.536	-1.0315		-0.7796	-0.0458782		0.7716	0.134221
-0.545	-0.966912		-0.7864	0.0843364		0.7633	0.234869
-0.5538	-0.819088		-0.7932	0.0318186		0.7548	-0.0957279
-0.5626	-0.848921		-0.8001	0.247441		0.7461	-0.0872735
-0.5712	-0.871971		-0.8071	0.166201		0.7372	0.0443242
-0.5797	-1.03564		-0.8141	0.173767		0.7281	-0.0191704
-0.588	-0.882039		-0.8212	0.286645		0.7189	-0.116223
-0.5963	-0.804148		-0.8284	0.192952		0.7096	-0.0566412
-0.6044	-0.915664		-0.8357	0.167229		0.7002	-0.165693
-0.6125	-0.733363		-0.843	0.16337		0.6909	-0.0659742
-0.6204	-0.445558		-0.8504	0.438825		0.6818	-0.227861
-0.6282	-0.915936		-0.8579	0.579952		0.6727	-0.135903
-0.6359	-0.951485		-0.8654	0.43082		0.6637	-0.146883
-0.6434	-0.80768		-0.8731	0.379732		0.6548	-0.204067
-0.6509	-0.787119		-0.8807	0.54498		0.646	-0.324274
-0.6583	-0.65699		-0.8884	0.526269		0.6373	-0.111383
-0.6656	-0.403351		-0.8962	0.447949		0.6287	-0.12658
-0.6727	-0.318146		-0.9039	0.45038		0.6201	-0.495736
-0.6798	-0.334243		-0.9117	0.544386		0.6116	-0.776207
-0.6867	-0.245027		-0.9194	0.604261		0.6033	-0.467533
-0.6936	-0.387978		-0.9272	0.516721		0.595	-0.563625
-0.7003	-0.449099		-0.935	0.606063		0.5867	-0.657218
-0.7071	-0.373327		-0.9428	0.714224		0.5786	-0.643405
-0.7139	-0.254978		-0.9506	0.752663		0.5705	-0.562133
-0.7209	-0.367732		-0.9585	0.825053		0.5625	-0.74589
-0.7279	-0.206395		-0.9664	0.94703		0.5546	-0.795358
-0.7349	-0.121863		-0.9743	0.885028		0.5468	-0.965784
-0.7421	-0.114816		-0.9822	1.1109		0.539	-0.798868
-0.7493	-0.0439433		-0.9901	1.06502		0.5313	-0.616171
-0.7567	-0.195781		-0.9981	0.934101		0.5237	-1.02974
-0.7641	-0.21424		-1.006	0.778881		0.5162	-0.816037
-0.7716	0.00561557		-1.014	1.15218		0.5087	-0.989077
-0.7791	-0.03623		-1.0221	0.929564		0.5013	-1.15457
-0.7868	0.0739573		-1.0301	1.07066		0.494	-1.07097
-0.7945	0.0285692		-1.0382	1.31139		0.4868	-1.2512
-0.8024	0.242084		-1.0463	0.949199		0.4796	-0.975964
-0.8103	0.217727		-1.0544	1.28942		0.4726	-1.27439
-0.8183	0.195348		-1.0626	1.34721		0.4656	-1.27125
-0.8264	0.337654		-1.0707	1.40496		0.4587	-1.41966
-0.8345	0.129349		-1.0788	1.14183		0.4519	-1.41081
-0.8428	0.181421		-1.0869	1.36216		0.4452	-1.26188
-0.8512	0.144569		-1.095	1.25707		0.4385	-1.62905
-0.8596	0.422018		-1.103	1.4313		0.432	-1.50226
-0.8681	0.567253		-1.111	1.36502		0.4255	-1.42818
-0.8767	0.388134		-1.119	1.21835		0.4191	-1.46753
-0.8853	0.411752		-1.1269	1.57541		0.4128	-1.57004
-0.8939	0.612022		-1.1349	1.43792		0.4066	-1.77251
-0.9023	0.479644		-1.1428	1.52376		0.4005	-1.56362
-0.9106	0.467071		-1.1506	1.61372		0.3945	-1.736
-0.9188	0.462995		-1.1584	1.67582		0.3885	-1.6144
-0.9268	0.544386		-1.1663	1.59359		0.3826	-1.56961
-0.9348	0.604261		-1.174	1.56018		0.3769	-1.74952
-0.9426	0.516721		-1.1818	1.8371		0.3712	-1.79987
-0.9503	0.610511		-1.1895	2.00924		0.3655	-1.84166
-0.9579	0.750435		-1.1972	1.73868		0.3599	-1.85256
-0.9654	0.731009		-1.2049	2.03136		0.3541	-1.93843
-0.9728	0.825053		-1.2126	1.85028		0.3482	-1.88523
-0.98	0.94703		-1.2202	2.0072		0.3421	-1.9412
-0.9871	0.885028		-1.2278	1.95977		0.3358	-2.08436
-0.9941	1.09228		-1.2354	1.88901		0.3293	-2.10843
-1.001	1.11949		-1.243	2.12565		0.3227	-1.89486
-1.0078	0.902884		-1.2505	2.23613		0.3159	-2.00984
-1.0145	0.780646		-1.2581	2.42169		0.3089	-2.08009
-1.0211	1.08739		-1.2655	2.08638		0.3017	-2.20689
-1.0275	0.993203		-1.273	2.19311		0.2943	-2.2849
-1.0338	1.03492		-1.2804	1.96879		0.2867	-2.59771
-1.0401	1.29731		-1.2878	2.32504		0.279	-2.12469
-1.0462	0.968275		-1.2951	2.53349		0.2711	-2.72356
-1.0522	1.3034		-1.3024	2.17073		0.2629	-2.31473
-1.0583	1.37195		1.3066	2.68811
-1.0645	1.33834		1.2995	2.57908
-1.0709	1.18059		1.2926	2.36908
-1.0774	1.34227		1.2858	2.53366
-1.0841	1.35055		1.279	2.29637
-1.0909	1.39287		1.2724	2.5835
-1.0979	1.29072		1.2658	2.38253
-1.105	1.29566		1.2593	2.26772
-1.1123	1.54052		1.2529	2.40537
-1.1197	1.49144		1.2466	2.29848
-1.1273	1.52642		1.2404	2.59242
-1.135	1.61829		1.2343	2.51111
-1.1429	1.70598		1.2282	2.14786
-1.1509	1.55144		1.2222	2.39451
-1.1592	1.61164		1.2162	2.09322
-1.1675	1.94298		1.21	1.91104
-1.176	1.81131		1.2035	1.88186
-1.1847	1.87078		1.1969	1.96455
-1.1935	1.90724		1.19	2.03041
-1.2025	1.88561		1.183	2.20617
-1.2117	2.05478		1.1757	2.02722
-1.221	1.9578		1.1682	1.87176
-1.2304	1.87845		1.1604	1.87019
-1.2399	2.16398		1.1525	1.92159
-1.2493	2.40983		1.1443	2.03238
-1.2585	2.19257		1.1359	2.23364
-1.2676	2.26667		1.1273	2.09896
-1.2765	2.11457		1.1184	1.83354
-1.2852	2.05186		1.1093	1.86798
-1.2938	2.41587		1.1	1.84427
-1.3022	2.42946		1.0904	1.74481
-1.3104	2.12984		1.0807	1.64579
-1.3185	2.1972		1.0707	1.72714
-1.3264	2.40917		1.0604	1.4655
-1.3342	2.31863		1.0499	1.57855
-1.3418	2.15267		1.0392	1.46524
-1.3493	2.45578		1.0283	1.321
-1.3565	2.18954		1.0174	1.17505
-1.3637	2.30979		1.0067	1.13337
-1.3707	2.72369		0.9964	1.2356
-1.3775	2.7196		0.9864	1.21971
-1.3842	2.56752		0.9767	1.20276
-1.3907	2.80422		0.9674	1.57981
-1.3971	2.92947		0.9584	1.48661
-1.4033	2.86114		0.9497	1.04397
-1.4094	2.86967		0.9413	1.00482
-1.4154	2.97953		0.9333	1.22416
-1.4214	2.77653		0.9256	1.0999
-1.4276	2.60999		0.9182	1.10749
-1.4338	2.74431		0.9111	1.04383
-1.4402	2.67494		0.9043	0.764176
-1.4467	2.87092		0.8979	0.746227
-1.4534	2.78894		0.8918	0.854395
-1.4602	2.93299		0.8861	0.664756
-1.4671	3.0928		0.8806	0.856787
-1.4742	2.95181		0.8755	0.802235
-1.4814	2.8613		0.8706	0.846955
-1.4887	3.1104		0.8662	0.718614
-1.4961	3.24624		0.8619	0.71914
-1.5038	3.30572		0.858	0.573278
-1.5115	3.19301		0.8543	0.631896
-1.5193	3.07637		0.8504	0.581881
-1.5273	3.00092		0.8462	0.53097
-1.5355	3.20513		0.8419	0.332622
-1.5438	3.16016		0.8374	0.259062
-1.5521	3.24019		0.8326	0.468218
-1.5607	3.32726		0.8276	0.509138
-1.5694	3.08789		0.8224	0.564134
1.5634	3.03687		0.817	0.356369
1.5545	3.25072		0.8114	0.218099
1.5456	3.30556		0.8056	0.359858
1.5368	3.24208		0.7995	0.364572
1.5281	3.22392		0.7933	0.242328
1.5196	3.3482		0.7868	0.163885
1.5113	3.29281		0.7801	0.0610158
1.5031	3.09549		0.7732	0.0738202
1.495	3.30004		0.7661	-0.054692
1.4871	3.4448		0.7587	0.0619835
1.4793	3.38818		0.7512	-0.101753
1.4717	3.2245		0.7434	-0.199587
1.4643	3.00926		0.7354	-0.122805
1.457	3.21083		0.7273	0.0160684
1.4498	3.13686		0.7189	-0.0733933
1.4427	3.00895		0.7104	-0.175436
1.4359	2.98796		0.7018	-0.342451
1.4291	3.08485		0.6934	-0.39479
1.4225	3.17162		0.685	-0.263092
1.4161	3.12355		0.6766	-0.417348
1.4098	3.41746		0.6683	-0.558942
1.4036	3.25556		0.6601	-0.493093
1.3976	2.88016		0.6519	-0.46913
1.3917	3.04703		0.6437	-0.404687
1.3859	3.1364		0.6356	-0.3709
1.3802	3.11716		0.6276	-0.522634
1.3745	3.03842		0.6196	-0.738409
1.3686	3.02322		0.6116	-0.519942
1.3627	3.04733		0.6037	-0.673693
1.3566	2.9934		0.5958	-0.694088
1.3505	3.04042		0.588	-0.61772
1.3443	3.00689		0.5802	-0.872763
1.3379	2.74289		0.5724	-0.927963
1.3315	2.49963		0.5647	-1.00984
1.3249	2.64662		0.5571	-0.834956
1.3183	2.53817		0.5494	-1.0948
1.3116	2.42406		0.5419	-0.882571
1.3047	2.50678		0.5343	-0.853345
1.2978	2.34891		0.5268	-0.934841
1.2908	2.55083		0.5191	-1.36068
1.2836	2.37315		0.5114	-1.16488
1.2764	2.30996		0.5036	-1.16747
1.2691	2.3538		0.4958	-1.37146
1.2616	2.36488		0.4878	-1.23616
1.2541	2.57129		0.4797	-1.34997
1.2465	2.35786		0.4716	-1.51664
1.2388	2.20505		0.4633	-1.29301
1.2309	2.36281		0.455	-1.45601
1.223	2.02386		0.4465	-1.75828
1.215	1.9443		0.438	-1.61352
1.2069	1.95207		0.4293	-1.69619
1.1987	1.91108		0.4206	-1.48318
1.1905	2.14313		0.4117	-1.55767
1.1821	2.27187		0.4027	-1.35808
1.1736	1.9455		0.3937	-1.45482
1.1651	1.84707		0.3845	-1.61617
1.1564	1.85228		0.3753	-1.54962
1.1476	1.98758		0.3659	-1.63801
1.1387	1.97625		0.3564	-1.57519
1.1297	2.24452		0.3468	-1.83341
1.1206	2.10648		0.3371	-1.81249
1.1114	1.76757		0.3274	-1.8863
1.1021	1.90273		0.3179	-1.8604
1.0926	1.82835		0.3086	-1.73552
1.0831	1.7236		0.2995	-2.15907
1.0734	1.71378		0.2906	-2.10098
1.0636	1.6463		0.282	-2.19429
1.0537	1.51954		0.2736	-2.12847
1.0437	1.62756		0.2655	-1.93457
1.0335	1.40942		-0.2633	-2.58122
1.0233	1.33554		-0.2717	-2.35624
1.0129	1.08787		-0.2801	-2.25636
1.0026	1.1398		-0.2885	-2.25636
0.9926	1.33377		-0.2968	-2.04633
0.9828	1.07895		-0.3051	-2.03801
0.9734	1.4225		-0.3134	-2.11654
0.9642	1.57187		-0.3216	-2.11279
0.9554	1.2919		-0.3298	-2.01275
0.9468	0.968054		-0.3379	-2.2849
0.9386	1.00684		-0.3461	-2.30757
0.9306	1.29684		-0.3543	-1.95792
0.9229	1.06461		-0.3625	-2.15072
0.9156	1.15387		-0.3708	-2.25912
0.9085	0.864731		-0.3791	-2.04692
0.9017	0.749749		-0.3875	-2.11341
0.8953	0.707525		-0.3959	-1.58122
0.8891	0.741143		-0.4043	-1.78986
0.8832	0.740971		-0.4128	-1.81198
0.8776	0.879784		-0.4214	-1.73937
0.8723	0.813443		-0.43	-1.69479
0.8673	0.78785		-0.4386	-1.54036
0.8626	0.712552		-0.4473	-1.57004
0.8582	0.624709		-0.456	-1.53324
0.8541	0.612022		-0.4648	-1.54036
0.8502	0.586789		-0.4736	-1.40583
0.8465	0.657366		-0.4825	-1.44418
0.8426	0.364684		-0.4915	-1.40813
0.8385	0.226632		-0.5005	-1.19826
0.8341	0.534261		-0.5095	-1.31761
0.8295	0.389236		-0.5186	-1.25808
0.8247	0.599413		-0.5278	-1.3419
0.8196	0.376402		-0.537	-1.42508
0.8142	0.362778		-0.5462	-1.28771
0.8086	0.248535		-0.5553	-1.265
0.8028	0.471448		-0.5642	-1.1756
0.7967	0.231924		-0.5729	-0.803393
0.7904	0.233029		-0.5815	-0.929336
0.7839	0.0204844		-0.5899	-1.15232
0.7771	0.103665		-0.5982	-0.928512
0.77	-0.02283		-0.6063	-0.565759
0.7627	0.0908534		-0.6142	-0.802135
0.7551	-0.0602469		-0.622	-0.947584
0.7473	-0.153126		-0.6296	-0.64318
0.7393	-0.14003		-0.6371	-0.68455
0.731	-0.0266459		-0.6443	-0.695255
0.7225	0.0356239		-0.6515	-0.694321
0.7137	-0.178861		-0.6585	-0.658583
0.7046	-0.287889		-0.6653	-0.678996
0.6955	-0.330429		-0.6719	-0.697593
0.6863	-0.316348		-0.6784	-0.612196
0.6772	-0.349052		-0.6848	-0.567041
0.6682	-0.542668		-0.691	-0.401444
0.6593	-0.526369		-0.697	-0.3946
0.6505	-0.470329		-0.7029	-0.577767
0.6417	-0.476538		-0.7086	-0.352363
0.6331	-0.25257		-0.7143	-0.332971
0.6246	-0.518908		-0.72	-0.366429
0.6161	-0.688264		-0.7258	-0.349052
0.6078	-0.576906		-0.7317	-0.0242965
0.5996	-0.682233		-0.7377	-0.304006
0.5914	-0.659495		-0.7439	-0.0932633
0.5833	-0.622599		-0.7501	-0.0588937
0.5753	-0.818579		-0.7564	-0.34795
0.5674	-0.906981		-0.7629	-0.00781166
0.5596	-1.15425		-0.7694	-0.130997
0.5519	-0.814768		-0.7761	-0.15859
0.5443	-0.972846		-0.7828	-0.0396366
0.5367	-1.01859		-0.7897	-0.0210722
0.5292	-0.884168		-0.7967	0.0106366
0.5218	-0.841922		-0.8038	0.0170667
0.5145	-1.20224		-0.811	0.265437
0.5073	-1.26534		-0.8183	0.121015
0.5	-1.16198		-0.8257	0.0361868
0.4926	-1.32157		-0.8332	0.314407
0.485	-1.21491		-0.8408	0.206893
0.4774	-1.35513		-0.8486	0.230572
0.4697	-1.49492		-0.8564	0.240498
0.4618	-1.31043		-0.8644	0.371503
0.4538	-1.40545		-0.8724	0.365245
0.4457	-1.74516		-0.8804	0.398569
0.4375	-1.55682		-0.8885	0.361319
0.4291	-1.68316		-0.8964	0.601506
0.4206	-1.60384		-0.9044	0.632361
0.412	-1.49046		-0.9123	0.528471
0.4033	-1.43987		-0.9201	0.548733
0.3945	-1.39252		-0.9279	0.544881
0.3855	-1.61176		-0.9357	0.487075
0.3764	-1.62549		-0.9435	0.6469
0.3671	-1.59946		-0.9512	0.696083
0.3578	-1.49614		-0.9589	0.738379
0.3483	-1.82828		-0.9666	0.807849
0.3386	-1.79887		-0.9743	0.927214
0.3289	-1.90347		-0.9819	0.795102
0.319	-1.86512		-0.9894	0.715542
0.309	-1.76072		-0.997	0.719227
0.2991	-1.9908		-1.0045	0.939979
0.2894	-2.16101		-1.012	0.870424
0.2801	-2.19628		-1.0195	0.900336
0.271	-2.152		-1.0269	0.95561
0.2623	-1.87144		-1.0343	0.95017
0.2538	-2.15972		-1.0417	1.13488
0.2456	-2.09419		-1.0491	0.853916
0.2377	-2.13163		-1.0565	1.08154
0.2301	-2.62772		-1.0639	1.07128
0.2228	-2.04692		-1.0713	1.19749
0.2158	-2.49736		-1.0787	1.3471
0.209	-2.62238		-1.0861	1.47726
0.2026	-2.24469		-1.0936	1.30305
0.1965	-2.2049		-1.101	1.59632
0.1906	-2.61352		-1.1085	1.50233
0.185	-2.35181		-1.116	1.50523
0.1797	-2.5039		-1.1235	1.65178
0.1748	-2.95568		-1.1311	1.49677
0.17	-2.79686		-1.1386	1.32918
0.1656	-2.9703		-1.1462	1.39056
0.1615	-2.48116		-1.1538	1.38294
0.1576	-3.32049		-1.1614	1.48476
0.154	-2.79386		-1.169	1.59579
0.1505	-2.69993		-1.1767	1.51258
0.1468	-3.17919		-1.1843	1.64612
0.143	-2.78986		-1.192	1.54735
0.1389	-2.8396		-1.1997	1.8906
0.1347	-2.82521		-1.2075	1.76456
0.1303	-3.02797		-1.2152	1.72006
0.1257	-2.82828		-1.223	1.67731
0.121	-2.93016		-1.2308	1.94013
0.116	-3.00231		-1.2385	1.70124
0.1109	-2.91485		-1.2461	1.81549
0.1056	-3.0625		-1.2538	2.06984
0.1001	-2.94786		-1.2613	2.08093
0.09437	-3.19628		-1.2689	2.0431
0.0885	-3.45815		-1.2763	2.1846
0.08244	-3.59946		-1.2838	2.1446
0.0762	-2.9885		-1.2911	2.21329
0.06978	-2.76024		-1.2985	2.42056
0.06318	-3.16747		-1.3058	2.51152
0.05639	-2.87938		1.3062	2.64104
0.04942	-2.99885		1.2988	2.50284
0.04227	-3.28209		1.2915	2.67634
0.03495	-2.84063		1.2842	2.72812
0.02745	-3.19363		1.2769	2.55721
0.01983	-3.04692		1.2697	2.77115
0.01216	-3.45736		1.2624	2.38504
0.004449	-3.2365		1.2552	2.46999
-0.003299	-3.34887		1.2479	2.41608
-0.01109	-3.14051		1.2407	2.88094
-0.01891	-2.93677		1.2335	2.70002
-0.02678	-2.9703		1.2263	2.47959
-0.03469	-2.99424		1.219	2.59197
-0.04264	-2.92358		1.2116	2.46297
-0.05064	-2.81401		1.2042	2.51811
-0.05868	-3.09912		1.1967	2.34764
-0.06676	-2.71596		1.1891	2.19055
-0.07489	-2.98051		1.1815	2.17198
-0.08307	-2.81097		1.1738	2.37604
-0.0913	-3.11904		1.166	2.24358
-0.09957	-2.9568		1.1582	2.1129
-0.1079	-2.9771		1.1503	1.95405
-0.1163	-2.92467		1.1423	2.10739
-0.1247	-3.23786		1.1343	2.00457
-0.1332	-3.12406		1.1262	1.93338
-0.1417	-2.72738		1.118	1.88229
-0.1503	-2.48439		1.1098	2.13731
-0.1589	-2.82317		1.1014	1.92254
-0.1676	-3.23786		1.093	1.68194
-0.1762	-2.8847		1.0845	1.89305
-0.1849	-2.84684		1.076	1.55341
-0.1936	-2.57863		1.0673	1.38703
-0.2022	-2.45799		1.0586	1.91934
-0.2109	-2.99885		1.0499	1.63909
-0.2196	-2.8667		1.0411	1.53496
-0.2282	-2.67577		1.0325	1.47249
-0.2369	-2.24879		1.024	1.38206
-0.2456	-2.49655		1.0157	1.18802
-0.2542	-2.42353		1.0075	1.50939
-0.2629	-2.59684		0.9995	1.15989
-0.2716	-2.34813		0.9916	1.18371
-0.2802	-2.25774		0.9839	1.43552
-0.2889	-2.23786		0.9764	1.24835
-0.2976	-2.15972		0.969	1.16999
-0.3063	-2.0081		0.9617	1.17887
-0.315	-2.06854		0.9546	1.07437
-0.3238	-2.15008		0.9477	0.840524
-0.3325	-2.00984		0.9409	0.762646
-0.3412	-2.28139		0.9342	0.981926
-0.35	-2.30829		0.9277	0.905582
-0.3587	-2.00173		0.9214	0.753348
-0.3675	-2.10408		0.9152	0.644595
-0.3762	-2.3133		0.9092	0.92562
-0.3848	-2.05769		0.9033	1.11503
-0.3934	-2.14497		0.8975	0.692695
-0.4019	-1.60911		0.8919	0.877352
-0.4103	-1.74275		0.8864	0.552475
-0.4186	-1.75828		0.881	0.414244
-0.4269	-1.78787		0.8755	0.785174
-0.4352	-1.67392		0.8698	0.728922
-0.4433	-1.53701		0.8639	0.540424
-0.4514	-1.57089		0.8579	0.726657
-0.4594	-1.5412		0.8516	0.540325
-0.4674	-1.58208		0.8452	0.477677
-0.4753	-1.40392		0.8387	0.49252
-0.4831	-1.47353		0.8319	0.276318
-0.4909	-1.42159		0.825	0.205768
-0.4986	-1.21357		0.8179	0.485015
-0.5062	-1.35587		0.8106	0.439251
-0.5138	-1.26223		0.8032	0.41511
-0.5213	-1.33206		0.7956	0.249627
-0.5288	-1.36959		0.7878	0.424492
-0.5362	-1.24811		0.7798	0.0955869
-0.5435	-1.24742		0.7716	0.134221
-0.5508	-1.13733		0.7633	0.234869
-0.5581	-0.832899		0.7548	-0.0957279
-0.5654	-0.875937		0.7461	-0.0872735
-0.5727	-1.12061		0.7372	0.0443242
-0.58	-0.961845		0.7281	-0.0191704
-0.5874	-0.667722		0.7189	-0.116223
-0.5947	-0.657673		0.7096	-0.0566412
-0.6021	-1.02826		0.7002	-0.165693
-0.6094	-0.642279		0.6909	-0.0659742
-0.6168	-0.714539		0.6818	-0.227861
-0.6242	-0.725709		0.6727	-0.135903
-0.6316	-0.672313		0.6637	-0.146883
-0.639	-0.665661		0.6548	-0.204067
-0.6464	-0.724516		0.646	-0.324274
-0.6539	-0.67761		0.6373	-0.111383
-0.6613	-0.615066		0.6287	-0.12658
-0.6688	-0.591179		0.6201	-0.495736
-0.6763	-0.502056		0.6116	-0.776207
-0.6838	-0.299383		0.6033	-0.467533
-0.6913	-0.711701		0.595	-0.563625
-0.6989	-0.338433		0.5867	-0.657218
-0.7064	-0.296013		0.5786	-0.643405
-0.714	-0.44438		0.5705	-0.562133
-0.7215	-0.342817		0.5625	-0.74589
-0.7291	-0.0476664		0.5546	-0.795358
-0.7367	-0.159074		0.5468	-0.965784
-0.7443	-0.263958		0.539	-0.798868
-0.752	-0.092494		0.5313	-0.616171
-0.7596	-0.19479		0.5237	-1.02974
-0.7673	-0.189187		0.5162	-0.816037
-0.7749	-0.0726345		0.5087	-0.989077
-0.7826	-0.183933		0.5013	-1.15457
-0.7903	-0.0439433		0.494	-1.07097
-0.798	-0.0491584		0.4868	-1.2512
-0.8057	0.0221902		0.4796	-0.975964
-0.8134	-0.0210722		0.4726	-1.27439
-0.8212	0.204767		0.4656	-1.27125
-0.8289	0.143916		0.4587	-1.41966
-0.8367	0.0309716		0.4519	-1.41081
-0.8445	0.289126		0.4452	-1.26188
-0.8524	0.137766		0.4385	-1.62905
-0.8602	0.260146		0.432	-1.50226
-0.8681	0.265917		0.4255	-1.42818
-0.8759	0.262674		0.4191	-1.46753
-0.8838	0.426855		0.4128	-1.57004
-0.8918	0.406972		0.4066	-1.77251
-0.8997	0.321466		0.4005	-1.56362
-0.9076	0.568519		0.3945	-1.736
-0.9154	0.476848		0.3885	-1.6144
-0.9231	0.720979		0.3826	-1.56961
-0.9308	0.545771		0.3769	-1.74952
-0.9384	0.561399		0.3712	-1.79987
-0.9459	0.500598		0.3655	-1.84166
-0.9533	0.583904		0.3599	-1.85256
-0.9607	0.665393		0.3541	-1.93843
-0.9679	0.886043		0.3482	-1.88523
-0.9751	0.675635		0.3421	-1.9412
-0.9823	0.884559		0.3358	-2.08436
-0.9893	0.86481		0.3293	-2.10843
-0.9963	0.736735		0.3227	-1.89486
-1.0032	0.689389		0.3159	-2.00984
-1.0101	0.997401		0.3089	-2.08009
-1.0168	0.799419		0.3017	-2.20689
-1.0235	0.945683		0.2943	-2.2849
-1.0301	0.874915		0.2867	-2.59771
-1.0367	1.07403		0.279	-2.12469
-1.0431	1.03407		0.2711	-2.72356
-1.0495	1.15283		0.2629	-2.31473
-1.0559	0.940806
-1.0622	1.16562
-1.0684	1.23088
-1.0748	1.22262
-1.0811	1.47446
-1.0875	1.38438
-1.0939	1.4507
-1.1003	1.53242
-1.1067	1.54937
-1.1132	1.62223
-1.1198	1.55238
-1.1263	1.48161
-1.1329	1.38885
-1.1395	1.47155
-1.1461	1.35163
-1.1528	1.57667
-1.1595	1.51101
-1.1662	1.61838
-1.173	1.61796
-1.1798	1.48898
-1.1866	1.97277
-1.1935	1.7769
-1.2004	1.72605
-1.2073	1.68814
-1.2142	1.93557
-1.2212	1.70048
-1.2283	1.79739
-1.2355	2.2116
-1.2427	2.00806
-1.25	2.09373
-1.2574	2.13024
-1.2648	2.30967
-1.2724	2.20323
-1.28	2.37334
-1.2877	2.50322
-1.2955	2.46905
-1.3033	2.53321
-1.3112	2.31371
-1.3193	2.54881
-1.3274	2.5453
-1.3355	2.75559
-1.3438	2.44567
-1.3521	2.48787
-1.3606	2.74397
-1.3691	2.87399
-1.3777	2.98309
-1.3864	2.59825
-1.3951	2.48089
-1.4038	2.84219
-1.4124	2.79256
-1.4209	2.40681
-1.4293	2.78766
-1.4375	2.68003
-1.4457	3.07399
-1.4538	2.89171
-1.4617	3.02806
-1.4696	2.89255
-1.4774	2.97435
-1.485	2.57821
-1.4926	2.72063
-1.5	2.96471
-1.5074	2.86007
-1.5146	3.09719
-1.5218	3.32984
-1.5288	3.20774
-1.5358	3.2279
-1.5426	3.17951
-1.5494	3.10377
-1.556	3.34307
-1.5626	3.3606
-1.5691	3.09611
1.5659	3.14289
1.5594	3.06862
1.5527	3.02972
1.5459	3.07296
1.5391	2.97236
1.5323	3.05349
1.5253	3.1303
1.5183	3.2801
1.5111	3.39399
1.504	3.33193
1.4967	3.10893
1.4894	3.26572
1.482	3.26282
1.4745	3.24502
1.4669	3.54845
1.4592	3.15771
1.4515	2.90142
1.4437	3.15134
1.4358	3.20707
1.4279	3.10556
1.4198	3.19848
1.4117	3.05958
1.4036	3.07065
1.3954	2.74485
1.3874	3.13696
1.3794	2.84545
1.3716	2.80283
1.3638	2.89776
1.3561	3.30293
1.3485	2.37
1.3409	2.65773
1.3335	2.83042
1.3261	2.85354
1.3188	2.92972
1.3116	2.69877
1.3045	2.62926
1.2975	2.66719
1.2905	2.63359
1.2836	2.65122
1.2768	2.69553
1.2701	2.77509
1.2635	2.35758
1.2569	2.58945
1.2505	2.30223
1.2441	2.56116
1.2377	3.04649
1.2313	2.56694
1.2248	2.57626
1.2181	2.58768
1.2113	2.6212
1.2044	2.49459
1.1973	2.36938
1.1901	2.21123
1.1828	2.0996
1.1754	2.48342
1.1678	2.15429
1.1601	2.1737
1.1523	1.96047
1.1443	2.22358
1.1362	2.03889
1.1279	1.8502
1.1196	1.97464
1.111	2.14848
1.1024	1.80958
1.0936	1.73322
1.0847	1.92178
1.0756	1.36356
1.0664	1.61866
1.0571	1.86473
1.0479	1.56905
1.0389	1.61908
1.0302	1.3804
1.0216	1.36048
1.0132	1.20827
1.0051	1.46195
0.9972	1.07005
0.9895	1.25653
0.982	1.40092
0.9747	1.28149
0.9676	1.17191
0.9607	1.21076
0.9541	1.02496
0.9477	0.894527
0.9414	0.750778
0.9354	0.956057
0.9296	0.885262
0.924	0.753348
0.9186	0.644595
0.9134	0.91265
0.9084	1.03851
0.9036	0.671746
0.899	0.851759
0.8943	0.548042
0.8894	0.398569
0.8843	0.778713
0.8789	0.728922
0.8734	0.540424
0.8676	0.726657
0.8617	0.540325
0.8555	0.474877
0.8491	0.528571
0.8424	0.274411
0.8356	0.209141
0.8285	0.485015
0.8212	0.451013
0.8137	0.446044
0.806	0.213876
0.7981	0.434134
0.7899	0.0797024
0.7815	0.134352
0.7729	0.23008
0.7641	-0.0952654
0.7551	-0.0909566
0.7458	0.0321008
0.7364	-0.0649175
0.7269	-0.102063
0.7175	-0.0606982
0.7081	-0.153447
0.6988	-0.0408234
0.6896	-0.167475
0.6804	-0.200581
0.6713	-0.0813085
0.6623	-0.221623
0.6533	-0.252913
0.6444	-0.243489
0.6355	-0.0206331
0.6267	-0.483783
0.618	-0.680613
0.6093	-0.542248
0.6006	-0.549831
0.5921	-0.720945
0.5835	-0.496957
0.575	-0.631288
0.5666	-0.566613
0.5582	-0.802135
0.5499	-0.956236
0.5416	-0.780909
0.5333	-0.641829
0.5251	-0.910773
0.517	-0.899964
0.5091	-0.823167
0.5012	-1.1976
0.4935	-1.0386
0.4859	-1.21223
0.4784	-1.09111
0.471	-1.16294
0.4637	-1.32735
0.4565	-1.3827
0.4495	-1.42857
0.4426	-1.20357
0.4358	-1.57734
0.4291	-1.47473
0.4225	-1.39859
0.4161	-1.53116
0.4097	-1.44497
0.4035	-1.75975
0.3974	-1.62549
0.3914	-1.69479
0.3855	-1.70934
0.3797	-1.48398
0.3741	-1.62593
0.3685	-1.82317
0.3628	-1.71738
0.3569	-1.92577
0.3509	-1.99424
0.3447	-1.79286
0.3384	-1.95121
0.3319	-1.95121
0.3253	-2.08436
0.3185	-2.02034
0.3115	-1.98622
0.3044	-2.01742
0.2972	-2.06794
0.2898	-2.29053
0.2822	-2.35402
0.2744	-2.42508
0.2666	-2.45008
0.2585	-2.40202
0.2503	-2.25498
0.2419	-2.343
0.2334	-2.51953
0.2247	-2.34813
0.2158	-2.59423
0.2068	-2.83444
0.1978	-2.62683
0.1889	-2.58901
0.1805	-2.82215
0.1724	-2.64386
0.1647	-2.88897
0.1575	-2.71501
0.1506	-2.57691
0.1441	-2.57089
0.138	-3.01392
0.1324	-2.83547
0.1271	-3.32294
0.1222	-2.96691
0.1177	-2.97143
0.1136	-2.83547
0.1099	-3.11029
0.1066	-3.17397
0.1037	-2.80692
0.1011	-2.6144
0.099	-3.02444
0.09725	-3.16101
0.09589	-2.79186
0.09491	-3.39866
0.09432	-2.77893
0.09414	#VALUE!

## Sheet: Fig. 5
	θ	log2(r )	θ	log2(r )	θ	log2(r )	θ	log2(r )	θ	log2(r )	θ	log2(r )	θ	log2(r )	θ	log2(r )	θ	log2(r )	θ	log2(r )	θ	log2(r )	θ	log2(r )	θ	log2(r )	θ	log2(r )	θ	log2(r )	θ	log2(r )	θ	log2(r )	θ	log2(r )	θ	log2(r )	θ	log2(r )	θ	log2(r )	θ	log2(r )	θ	log2(r )	θ	log2(r )	θ
Membrane_orientation_(θ)	DiI_POPC_g10_40x_z8x_543nm_20uspx_215RPM_1P_ALL.txt	X_DiI_POPC_g11_40x_z8x_543nm_20uspx_215RPM_1P_ALL.txt	DiI_POPC_g11_40x_z8x_543nm_20uspx_215RPM_1P_ALL.txt	X_DiI_POPC_g12_40x_z8x_543nm_20uspx_215RPM_1P_ALL.txt	DiI_POPC_g12_40x_z8x_543nm_20uspx_215RPM_1P_ALL.txt	X_DiI_POPC_g13_40x_z8x_543nm_20uspx_215RPM_1P_ALL.txt	DiI_POPC_g13_40x_z8x_543nm_20uspx_215RPM_1P_ALL.txt	X_DiI_POPC_g14_40x_z8x_543nm_20uspx_215RPM_1P_ALL.txt	DiI_POPC_g14_40x_z8x_543nm_20uspx_215RPM_1P_ALL.txt	X_DiI_POPC_g15_40x_z8x_543nm_20uspx_215RPM_1P_ALL.txt	DiI_POPC_g15_40x_z8x_543nm_20uspx_215RPM_1P_ALL.txt	X_DiI_POPC_g16_40x_z8x_543nm_20uspx_215RPM_1P_ALL.txt	DiI_POPC_g16_40x_z8x_543nm_20uspx_215RPM_1P_ALL.txt	X_DiI_POPC_g17_40x_z8x_543nm_20uspx_215RPM_1P_ALL.txt	DiI_POPC_g17_40x_z8x_543nm_20uspx_215RPM_1P_ALL.txt	X_DiI_POPC_g18_40x_z8x_543nm_20uspx_215RPM_1P_ALL.txt	DiI_POPC_g18_40x_z8x_543nm_20uspx_215RPM_1P_ALL.txt	X_DiI_POPC_g19_40x_z8x_543nm_20uspx_215RPM_1P_ALL.txt	DiI_POPC_g19_40x_z8x_543nm_20uspx_215RPM_1P_ALL.txt	X_DiI_POPC_g1_40x_z8x_543nm_20uspx_215RPM_1P_ALL.txt	DiI_POPC_g1_40x_z8x_543nm_20uspx_215RPM_1P_ALL.txt	X_DiI_POPC_g20_40x_z8x_543nm_20uspx_215RPM_1P_ALL.txt	DiI_POPC_g20_40x_z8x_543nm_20uspx_215RPM_1P_ALL.txt	X_DiI_POPC_g21_40x_z8x_543nm_20uspx_215RPM_1P_ALL.txt	DiI_POPC_g21_40x_z8x_543nm_20uspx_215RPM_1P_ALL.txt	X_DiI_POPC_g22_40x_z8x_543nm_20uspx_215RPM_1P_ALL.txt	DiI_POPC_g22_40x_z8x_543nm_20uspx_215RPM_1P_ALL.txt	X_DiI_POPC_g23_40x_z8x_543nm_20uspx_215RPM_1P_ALL.txt	DiI_POPC_g23_40x_z8x_543nm_20uspx_215RPM_1P_ALL.txt	X_DiI_POPC_g24_40x_z8x_543nm_20uspx_215RPM_1P_ALL.txt	DiI_POPC_g24_40x_z8x_543nm_20uspx_215RPM_1P_ALL.txt	X_DiI_POPC_g25_40x_z8x_543nm_20uspx_215RPM_1P_ALL.txt	DiI_POPC_g25_40x_z8x_543nm_20uspx_215RPM_1P_ALL.txt	X_DiI_POPC_g26_40x_z8x_543nm_20uspx_215RPM_1P_ALL.txt	DiI_POPC_g26_40x_z8x_543nm_20uspx_215RPM_1P_ALL.txt	X_DiI_POPC_g27_40x_z8x_543nm_20uspx_215RPM_1P_ALL.txt	DiI_POPC_g27_40x_z8x_543nm_20uspx_215RPM_1P_ALL.txt	X_DiI_POPC_g28_40x_z8x_543nm_20uspx_215RPM_1P_ALL.txt	DiI_POPC_g28_40x_z8x_543nm_20uspx_215RPM_1P_ALL.txt	X_DiI_POPC_g29_40x_z8x_543nm_20uspx_215RPM_1P_ALL.txt	DiI_POPC_g29_40x_z8x_543nm_20uspx_215RPM_1P_ALL.txt	X_DiI_POPC_g2_40x_z8x_543nm_20uspx_215RPM_1P_ALL.txt	DiI_POPC_g2_40x_z8x_543nm_20uspx_215RPM_1P_ALL.txt	X_DiI_POPC_g30_40x_z8x_543nm_20uspx_215RPM_1P_ALL.txt	DiI_POPC_g30_40x_z8x_543nm_20uspx_215RPM_1P_ALL.txt	X_DiI_POPC_g31_40x_z8x_543nm_20uspx_215RPM_1P_ALL.txt	DiI_POPC_g31_40x_z8x_543nm_20uspx_215RPM_1P_ALL.txt	X_DiI_POPC_g32_40x_z8x_543nm_20uspx_215RPM_1P_ALL.txt	DiI_POPC_g32_40x_z8x_543nm_20uspx_215RPM_1P_ALL.txt
-0.286594	-3.04844	0.444673	-3.31741	-0.211135	-2.76725	84.0472	2.8046	-32.3893	-1.18827	25.1185	-1.0822	47.7446	0.475919	17.0913	-2.02403	0.370761	-2.20998	-24.6773	-2.17717	75.8081	2.46583	-80.4433	2.68356	-3.95284	-3.05404	-10.9664	-3.01506	-85.1588	2.90927	19.2743	-1.89551	-0.563333	-3.1282	-3.30425	-2.8672	-2.89344	-2.82226	-33.2889	-1.26331	0.319539	-2.54796	-35.1395	-0.706455	-65.1568	1.45234	-1.33499	-2.87579	-53.1419	0.425409
-0.303668	-3.66726	0.428286	-3.59716	-0.224027	-3.00073	83.778	2.7017	-32.4065	-1.05621	25.107	-1.3215	47.7332	0.529638	17.0742	-2.16035	0.351911	-2.45307	-24.683	-1.85749	75.7852	2.60701	-80.4663	2.53884	-3.96946	-2.99635	-10.9836	-2.71254	-85.1702	2.94848	19.2457	-2.37128	-0.581553	-3.16504	-3.31284	-3.49842	-2.90261	-3.01186	-33.3003	-1.37507	0.292094	-3.47968	-35.1567	-0.916401	-65.1683	1.53621	-1.36135	-2.90777	-53.1591	0.407343
-0.358271	-3.32435	0.378382	-3.28526	-0.263561	-3.06341	83.48	2.5529	-32.4581	-0.865226	25.0612	-1.43354	47.6988	0.341962	17.0111	-2.03149	0.295245	-2.30692	-24.7117	-1.85751	75.7164	2.55682	-80.5236	3.02308	-4.02045	-3.35083	-11.0466	-2.96982	-85.1989	2.78176	19.154	-2.31267	-0.633692	-3.63096	-3.33863	-3.16539	-2.92839	-2.94276	-33.3404	-1.18828	0.210505	-3.12087	-35.214	-0.762442	-65.2027	1.33469	-1.43984	-4.06142	-53.2221	0.529729
-0.450517	-3.3719	0.295704	-3.39443	-0.328821	-2.7687	83.1534	2.63127	-32.5498	-1.11328	24.9924	-1.18217	47.6415	0.331976	16.9023	-2.35835	0.202598	-2.27173	-24.7575	-1.57488	75.6133	2.50552	-80.6152	2.65515	-4.10467	-2.9356	-11.144	-2.72561	-85.2447	2.81135	19.005	-2.0139	-0.721927	-3.62548	-3.37988	-3.10447	-2.9748	-3.35444	-33.4092	-0.974204	0.0764899	-3.1184	-35.3057	-0.975348	-65.2542	1.31275	-1.56991	-2.90093	-53.3138	0.52172
-0.576969	-3.03936	0.179336	-3.66149	-0.419004	-2.87728	82.8039	2.59259	-32.6758	-1.05281	24.895	-1.55093	47.5613	0.659749	16.759	-2.45226	0.0747138	-2.25755	-24.8206	-1.8417	75.4586	2.45599	-80.7527	2.85299	-4.2227	-2.52417	-11.2873	-2.76359	-85.3135	2.89235	18.793	-2.26277	-0.845113	-3.29335	-3.44061	-3.26893	-3.04012	-3.30731	-33.5066	-0.872869	-0.110925	-3.29493	-35.4375	-1.10571	-65.3344	1.30664	-1.75153	-3.26377	-53.4513	0.396819
-0.740835	-3.32477	0.0293297	-3.36333	-0.536747	-3.26664	82.4258	2.63679	-32.8362	-0.916384	24.769	-1.53635	47.4639	0.362624	16.57	-2.43234	-0.0919025	-2.15966	-24.9065	-1.74173	75.2638	2.50417	-80.9246	2.85832	-4.37454	-3.00312	-11.4706	-2.52289	-85.3994	2.80299	18.518	-2.57134	-1.00268	-2.97945	-3.52026	-3.2795	-3.12148	-3.42833	-33.6327	-1.01956	-0.352713	-3.29999	-35.6094	-0.798537	-65.4376	1.42795	-1.98645	-3.09445	-53.6232	0.545082
-0.943089	-3.01656	-0.15361	-3.57438	-0.680101	-3.0011	82.0247	2.84238	-33.0368	-0.779624	24.62	-1.26501	47.3378	0.343283	16.3408	-2.44349	-0.296449	-2.0639	-25.0096	-1.5851	75.0232	2.31572	-81.1366	2.73119	-4.56075	-2.99228	-11.6941	-2.97076	-85.5026	2.77774	18.1914	-2.66111	-1.19691	-2.92685	-3.61537	-3.5456	-3.22174	-3.61597	-33.7816	-0.90243	-0.649162	-3.45457	-35.8156	-0.746082	-65.5636	1.40525	-2.27407	-3.29901	-53.8352	0.883402
-1.17915	-3.33091	-0.370418	-2.99913	-0.849697	-3.13202	81.595	2.56098	-33.2717	-0.730928	24.4367	-1.43848	47.1888	0.440656	16.0658	-2.42852	-0.53732	-2.33534	-25.1299	-1.52317	74.7424	2.48051	-81.383	2.67646	-4.78019	-3.06631	-11.9519	-2.5434	-85.6286	2.99695	17.7961	-2.45668	-1.42552	-3.20904	-3.72824	-3.34371	-3.34149	-3.4144	-33.965	-0.898097	-0.999239	-3.17897	-36.062	-0.924722	-65.7126	1.60008	-2.61384	-3.34963	-54.0815	1.00559
-1.4536	-3.45727	-0.620514	-3.29514	-1.04622	-3.0182	81.1423	2.69859	-33.541	-0.613222	24.2304	-1.55367	47.0227	0.290627	15.7506	-2.50447	-0.81532	-2.51958	-25.2675	-1.39962	74.4158	2.5393	-81.6695	2.73956	-5.03458	-3.09353	-12.2556	-2.13744	-85.7719	2.96401	17.3434	-2.67428	-1.69023	-3.8141	-3.8583	-3.3162	-3.47958	-3.39694	-34.1712	-0.825979	-1.40317	-3.21274	-36.3427	-0.688046	-65.8845	1.61233	-3.00746	-2.85302	-54.3737	0.848275
-1.76586	-3.08524	-0.904128	-3.11511	-1.26738	-3.26357	80.6611	2.81527	-33.8446	-0.890304	23.9955	-1.60335	46.8279	0.199067	15.3954	-2.59684	-1.13159	-3.14445	-25.4279	-1.84574	74.0491	2.16544	-81.9961	2.83473	-5.32278	-2.96756	-12.6051	-2.52211	-85.9323	2.70373	16.8278	-2.32378	-1.99046	-3.29475	-4.00555	-3.50642	-3.63485	-3.34487	-34.4061	-0.73808	-1.86269	-3.0979	-36.6636	-0.549581	-66.0735	1.80508	-3.45322	-3.0934	-54.7003	1.17919
-2.11479	-3.15397	-1.22212	-3.6238	-1.51547	-2.86888	80.1569	2.5195	-34.1884	-0.762642	23.7262	-1.68772	46.6102	0.160101	14.9943	-2.61942	-1.48453	-3.0775	-25.6055	-1.5855	73.6309	2.10231	-82.3628	2.74378	-5.64478	-2.82702	-12.989	-2.33946	-86.1156	2.89795	16.2491	-2.50514	-2.32621	-2.9672	-4.16999	-3.13496	-3.80903	-3.22212	-34.6697	-0.691303	-2.3772	-3.37718	-37.0246	-0.539406	-66.2913	1.78346	-3.95169	-3.16177	-55.067	0.91925
-2.49982	-3.48509	-1.57392	-3.12628	-1.79049	-2.80969	79.6355	2.78816	-34.5666	-0.683586	23.434	-1.8972	46.3752	0.112817	14.5531	-2.78184	-1.87587	-3.02174	-25.8003	-1.30556	73.1725	2.52488	-82.7696	2.95029	-6.0046	-2.86081	-13.413	-2.48795	-86.3162	3.03498	15.6074	-2.63159	-2.69921	-3.01265	-4.35162	-3.28011	-4.00097	-3.48355	-34.9562	-0.373231	-2.94672	-3.40742	-37.4199	-0.388109	-66.5319	1.70135	-4.50574	-2.77005	-55.4738	0.949303
-2.92209	-3.25104	-1.95894	-3.32572	-2.09187	-3.17765	79.1198	2.85962	-34.9791	-0.606842	23.1131	-1.82404	46.1117	0.0220665	14.0661	-2.81205	-2.30558	-3.13625	-26.0123	-1.54293	72.674	2.03501	-83.2107	2.78005	-6.39421	-2.90646	-13.8828	-2.50756	-86.5339	2.98909	14.9026	-2.80532	-3.1083	-3.00215	-4.55101	-3.38936	-4.21067	-2.98948	-35.277	-0.478602	-3.56953	-3.12545	-37.8554	-0.415737	-66.7897	1.8832	-5.11251	-3.1755	-55.9207	0.700334
-3.3816	-3.05474	-2.37835	-3.32807	-2.4196	-3.21052	78.5984	2.50471	-35.426	-0.53771	22.7636	-1.62651	45.8309	-0.0601373	13.539	-2.68679	-2.7714	-3.24453	-26.2472	-1.39578	72.124	2.16896	-83.692	3.00025	-6.8182	-2.74003	-14.3927	-2.03558	-86.7745	3.07922	14.1349	-2.77139	-3.55234	-2.97836	-4.76988	-3.0581	-4.43985	-2.98689	-35.6208	-0.546897	-4.24906	-2.89648	-38.3309	-0.266029	-67.0762	1.76916	-5.77542	-3.26551	-56.402	1.18701
-3.87893	-2.98042	-2.83213	-2.74112	-2.77312	-2.87856	78.0885	2.5269	-35.913	-0.385318	22.3912	-1.59645	45.5273	0.0813103	12.966	-3.1094	-3.27446	-2.92093	-26.4993	-1.24407	71.5338	2.01958	-84.2134	2.96168	-7.27657	-2.79718	-14.9428	-2.37063	-87.0324	2.92285	13.3041	-2.75082	-4.03363	-2.95741	-5.00364	-3.0468	-4.6868	-2.93884	-35.9932	-0.469428	-4.98359	-2.79765	-38.8408	-0.207064	-67.3799	1.75957	-6.48589	-3.4919	-56.9234	1.092
-4.41464	-3.19595	-3.32087	-3.08033	-3.15242	-2.96239	77.5786	2.66255	-36.4344	-0.394406	21.9844	-1.69944	45.195	-0.0728434	12.3473	-2.81215	-3.81648	-3.0215	-26.7686	-1.14991	70.8979	2.33647	-84.7692	2.86546	-7.77504	-2.91563	-15.5329	-1.89313	-87.3074	2.84259	12.4103	-2.56279	-4.55101	-2.98709	-5.25345	-3.1132	-4.95208	-2.9563	-36.3943	-0.522418	-5.76969	-2.7567	-39.3909	-0.353986	-67.7122	1.87126	-7.25365	-2.94054	-57.4906	1.14387
-4.9876	-3.53952	-3.84398	-2.72477	-3.55979	-2.86027	77.0686	2.3548	-36.9959	-0.402686	21.549	-1.94636	44.8454	-0.110056	11.6941	-3.17176	-4.39745	-2.82481	-27.0608	-1.12774	70.216	2.1841	-85.3708	2.91354	-8.30217	-2.80629	-16.1632	-2.08395	-87.6053	3.02663	11.4477	-2.88132	-5.10449	-3.00764	-5.52389	-3.02538	-5.23684	-2.96153	-36.824	-0.393004	-6.61767	-2.9059	-39.9753	-0.430735	-68.0617	1.93989	-8.07871	-2.9198	-58.0922	1.10599
-5.59608	-2.90685	-4.40032	-3.32434	-3.99352	-3.12299	76.5644	2.57037	-37.5861	-0.404992	21.0849	-1.99338	44.4673	-0.129761	10.9893	-2.64446	-5.0151	-2.45693	-27.3645	-1.07116	69.4941	2.02118	-86.0068	3.17534	-8.86939	-3.16678	-16.8392	-1.98743	-87.9204	3.1193	10.4278	-2.42464	-5.69635	-3.27546	-5.8098	-3.59972	-5.53936	-3.08638	-37.2767	-0.571276	-7.51721	-2.73655	-40.5769	-0.423836	-68.4399	2.06825	-8.95534	-2.64864	-58.734	1.24032
-6.24525	-3.35324	-4.99161	-3.07158	-4.45246	-2.81372	76.0602	2.44386	-38.1991	-0.352267	20.5979	-1.83908	44.0719	-0.195591	10.2445	-3.18049	-13.3958	-2.22899	-27.6911	-1.2857	68.7263	1.9233	-86.6771	3.23118	-9.46527	-2.95038	-17.5554	-2.07646	-88.2585	3.02591	9.34495	-2.9629	-6.32546	-3.00315	-6.11346	-3.16574	-5.85563	-2.8166	-37.7637	-0.381844	-8.46832	-2.71235	-41.19	-0.326818	-68.8352	1.99784	-9.88353	-2.74342	-59.4158	1.34095
-6.92707	-3.19724	-5.61786	-3.42192	-4.93833	-2.78718	75.5617	2.45964	-38.8237	-0.362287	20.0765	-1.90375	43.6537	-0.30553	9.45381	-2.88594	-13.9974	-2.87005	-28.0406	-1.32616	67.9529	1.85567	-87.3819	3.03995	-10.1013	-2.88379	-18.3117	-2.01945	-88.6137	2.99552	8.22195	-2.7354	-6.99009	-2.89318	-6.43432	-3.12805	-6.19368	-3.00192	-38.2679	-0.244235	-9.44235	-2.98975	-41.8088	-0.200125	-69.2535	2.16742	-10.8232	-3.23483	-60.1377	1.01254
-7.64899	-2.741	-6.27962	-3.43655	-5.45113	-2.92318	75.069	2.18225	-39.4539	-0.28841	19.5321	-2.00191	43.2068	-0.248506	8.62875	-3.1317	-14.5818	-2.9071	-28.4015	-0.944062	67.1851	1.83248	-88.0809	2.9782	-10.7716	-3.31898	-19.0967	-1.86948	-88.9862	3.10615	7.11614	-2.95533	-7.6891	-2.48084	-6.77237	-2.7828	-6.55464	-2.90816	-38.8007	-0.24592	-10.4107	-2.69323	-42.4276	0.0352333	-69.6946	2.06654	-11.7342	-2.73489	-60.8883	1.12998
-8.4053	-3.21375	-6.9729	-2.89611	-5.98741	-2.81852	74.5705	2.36604	-40.0899	-0.383961	18.9592	-1.92748	42.7427	-0.41736	7.79796	-2.88156	-15.149	-2.38389	-28.7854	-0.996022	66.446	1.68392	-88.7627	3.06338	-11.4649	-2.90517	-19.8759	-1.82136	-89.3815	3.16987	6.06763	-2.70082	-8.42822	-2.81694	-7.1276	-2.78396	-6.92707	-3.15443	-39.345	-0.266369	-11.3503	-2.72539	-43.0464	0.0397781	-70.1473	1.96426	-12.6051	-2.60377	-61.6503	1.26464
-9.17306	-2.6204	-7.70056	-3.36994	-6.55464	-2.68532	74.0835	2.46898	-40.7316	-0.173878	18.369	-2.09183	42.2557	-0.373674	6.99009	-3.10378	-15.6991	-2.41172	-29.1865	-1.42629	65.724	1.68815	-89.4273	3.19916	-12.1582	-2.86079	-20.6322	-1.73267	-89.794	3.0783	5.07469	-3.53613	-9.20171	-3.06499	-7.50002	-3.21457	-7.31668	-3.37433	-39.9008	-0.267552	-12.267	-2.47814	-43.6766	-0.0197623	-70.6114	2.03431	-13.4359	-2.48951	-62.3952	1.3809
-9.92364	-2.71673	-8.46259	-3.43965	-7.14479	-2.69557	73.5908	2.14469	-41.379	-0.0880298	17.7789	-2.35904	41.7457	-0.360295	6.21087	-2.94177	-16.2262	-2.31309	-29.599	-1.31897	65.025	1.82044	89.9373	3.25125	-12.8285	-2.457	-21.3599	-2.01748	89.7768	3.00926	4.14421	-2.77627	-10.0153	-2.74948	-7.89537	-3.01809	-7.72348	-2.73554	-40.468	-0.101972	-13.1609	-2.77259	-44.3069	0.0720733	-71.0984	2.26668	-14.2208	-3.04654	-63.1114	1.36416
-10.6513	-2.68611	-9.23609	-3.55134	-7.75213	-3.17256	73.1095	2.167	-42.0322	-0.122749	17.1945	-2.49505	41.2129	-0.305212	5.46602	-3.19939	-16.7361	-2.38341	-30.023	-1.30383	64.3432	1.35076	89.3185	3.12603	-13.4817	-2.48379	-22.0589	-1.51196	89.3414	2.96083	3.27216	-2.62119	-10.8404	-2.6933	-8.30217	-2.7559	-8.13601	-2.83551	-41.041	0.137748	-14.0203	-2.59728	-44.9428	0.0809778	-71.5969	2.2662	-14.9599	-2.41605	-63.8046	1.47173
-11.3503	-2.46823	-9.99239	-2.9378	-8.35946	-2.69255	72.6225	2.27073	-42.6968	-0.112637	16.6215	-2.32599	40.68	-0.303446	4.75269	-3.26438	-17.2231	-1.96143	-30.447	-1.21277	63.6843	1.577	88.7169	3.07646	-14.1062	-2.89702	-22.7293	-1.62296	88.9002	2.9194	2.45971	-2.83148	-11.6482	-2.62795	-8.72042	-3.04938	-8.56	-3.00688	-41.6311	-0.15263	-14.8625	-2.57225	-45.5846	0.167527	-72.1068	1.94492	-15.6589	-2.5826	-64.4807	1.53242
-12.0264	-2.7341	-10.7258	-2.8291	-8.95534	-2.79728	72.1412	2.02646	-43.3615	0.00465958	16.06	-2.40011	40.1415	-0.455268	4.0703	-3.41847	-17.6987	-2.18953	-30.8767	-1.14139	63.0483	1.57903	88.1439	3.15412	-14.7136	-2.48978	-23.371	-1.81979	88.4705	2.90969	1.70627	-3.25961	-12.4275	-2.79871	-9.14441	-2.9339	-8.98972	-3.0743	-42.2328	-0.186553	-15.6761	-2.65044	-46.2263	0.25024	-72.6396	1.89602	-16.3121	-2.34402	-65.1282	1.79815
-12.6738	-2.86813	-11.4305	-2.58825	-9.53976	-2.92446	71.6656	2.08621	-44.0376	-0.0700567	15.5043	-2.28942	39.6029	-0.53246	3.41941	-3.20987	-18.1513	-2.2074	-31.3064	-0.896938	62.4353	1.54607	87.5881	3.15986	-15.298	-2.50139	-23.984	-1.66987	88.0408	2.88927	1.01127	-3.29968	-13.178	-2.88096	-9.5684	-2.74093	-9.43089	-2.68963	-42.8458	-0.0396084	-16.4668	-2.43402	-46.8794	0.368352	-73.184	2.21642	-16.9252	-2.26209	-65.7584	1.49055
-13.3041	-2.60031	-12.1181	-3.00865	-10.1184	-2.77904	71.1901	2.06891	-44.7194	0.0680324	14.9599	-2.43806	39.07	-0.579082	2.79947	-2.93088	-18.5868	-2.05704	-31.7419	-0.779463	61.8394	1.23719	87.0553	3.08544	-15.8595	-2.15242	-24.5742	-1.88797	87.6168	2.85223	0.37397	-2.94709	-13.8942	-2.90786	-10.0039	-2.84185	-9.88353	-3.01455	-43.4703	0.0519625	-17.2346	-2.3838	-47.5326	0.170488	-73.7455	2.35166	-17.4924	-2.62181	-66.36	1.58313
-13.9	-2.53436	-12.7712	-2.95638	-10.6857	-2.54735	70.7145	1.95865	-45.4127	0.318707	14.4214	-2.28708	38.5429	-0.663269	2.21162	-3.55447	-19.005	-2.28474	-32.1773	-0.83129	61.2607	1.33639	86.5396	3.0196	-16.3981	-2.48348	-25.1299	-1.55691	87.1985	2.93333	-0.205577	-3.27525	-14.5761	-2.45171	-10.4336	-2.81631	-10.3476	-2.5416	-44.1063	0.0430033	-17.9794	-2.36749	-48.1858	0.370798	-74.3184	2.65905	-18.0253	-2.62743	-66.9387	1.51689
-14.4787	-2.65688	-13.4015	-2.80494	-11.2414	-2.29991	70.239	1.89795	-46.1117	0.185427	13.8942	-2.44355	38.0101	-0.623837	1.65413	-3.24126	-19.4061	-1.8328	-32.6128	-0.83266	60.7049	1.36672	86.0469	2.97518	-16.9195	-2.35142	-25.6628	-1.70189	86.7803	2.87393	-0.727657	-3.29273	-15.235	-2.73235	-10.8747	-2.55327	-10.8175	-2.33039	-44.7538	0.0808488	-18.7014	-2.46945	-48.8504	0.517551	-74.9143	2.44582	-18.5066	-2.37749	-67.5002	1.88708
-15.0287	-2.63172	-14.0088	-2.80539	-11.7915	-2.27504	69.7691	2.0345	-46.8164	0.173597	13.3728	-2.9322	37.4829	-0.794109	1.12758	-3.40408	-19.8014	-2.03677	-33.054	-0.71247	60.1721	1.14795	85.5713	3.09826	-17.4122	-2.55372	-26.167	-1.51504	86.3677	2.87481	-1.1929	-3.05515	-15.8538	-2.54162	-11.3159	-2.59388	-11.2987	-2.65665	-45.4184	0.326027	-19.4004	-2.18799	-49.5208	0.448887	-75.5216	2.36939	-18.9535	-2.35195	-68.0331	1.71976
-15.5558	-2.64495	-14.5932	-2.77061	-12.3301	-2.44908	69.2878	1.91033	-47.5269	0.176494	12.8629	-2.73673	36.9558	-0.526196	0.631973	-3.32	-20.2025	-1.96828	-33.5009	-0.819863	59.6564	1.43978	85.1187	3.15378	-17.8878	-2.45358	-26.6426	-1.70734	85.9609	3.15865	-1.60199	-3.22818	-16.4439	-2.52423	-11.7571	-2.59302	-11.7915	-2.79503	-46.0888	0.250458	-20.0765	-2.19634	-50.1911	0.611902	-76.1462	2.60076	-19.3545	-2.34374	-68.5487	1.8022
-16.0543	-2.21202	-15.149	-2.50588	-12.8629	-2.38961	68.8066	1.77979	-48.2488	0.22787	12.3587	-2.73355	36.4344	-0.582244	0.166444	-3.31985	-20.6265	-1.89048	-33.942	-0.836385	59.1579	0.886117	84.689	2.95173	-18.3404	-2.55576	-27.0895	-1.53601	85.5599	2.98573	-1.95493	-3.31307	-17.0054	-2.51284	-12.204	-2.27765	-12.29	-2.29338	-46.7763	0.161555	-20.7354	-2.16022	-50.8672	0.684358	-76.7879	2.34056	-19.7155	-2.15975	-69.0415	1.53925
-16.5356	-2.23754	-15.6761	-2.83284	-13.3843	-2.42418	68.3195	1.81098	-48.9765	0.435132	11.866	-2.66662	35.913	-0.493438	-0.268546	-3.53524	-21.0677	-1.98307	-34.3947	-0.610422	58.6824	0.968227	84.2764	2.90645	-18.7701	-2.29522	-27.5135	-1.58384	85.1588	2.83459	-2.2523	-3.14345	-17.5325	-2.17994	-12.6566	-2.75593	-12.8056	-2.26214	-47.4811	0.347799	-21.3656	-2.12162	-51.5548	0.519525	-77.4468	2.39542	-20.0421	-2.12839	-69.5056	1.55265
-16.9882	-2.329	-16.1861	-2.7359	-13.9	-2.63125	67.8268	1.73453	-49.7099	0.371485	11.379	-2.75215	35.3916	-0.615347	-0.673226	-3.08405	-21.526	-1.97545	-34.8473	-0.825879	58.224	0.938269	83.8868	3.1198	-19.1769	-2.29657	-27.9088	-1.11165	84.7635	3.07921	-2.49351	-3.13412	-18.031	-2.36222	-13.115	-2.45797	-13.3213	-2.55727	-48.1973	0.373921	-21.9787	-2.2813	-52.2423	0.559681	-78.1171	2.77835	-20.3171	-1.79828	-69.9525	1.69758
-17.4122	-2.29391	-16.6674	-2.52863	-14.3984	-2.49663	67.3283	1.7436	-50.4318	0.500736	10.9034	-2.68279	34.8702	-0.827104	-1.04851	-3.24043	-22.0073	-1.83622	-35.3	-0.622391	57.7828	0.909493	83.5144	3.12838	-19.5665	-2.20823	-28.2755	-1.25262	84.3738	3.24653	-2.67973	-3.08351	-18.5008	-2.43712	-13.5734	-2.92304	-13.8541	-2.39315	-48.9249	0.449132	-22.5688	-2.00888	-52.9413	0.647167	-78.8104	2.74744	-20.5635	-1.85754	-70.3822	1.97882
-17.819	-2.41814	-17.1257	-2.57825	-14.8969	-2.31619	66.8241	1.69964	-51.1423	0.635082	10.4336	-2.56687	34.3489	-0.73517	-1.39286	-3.49379	-22.5058	-1.62023	-35.7583	-0.580201	57.3474	0.863281	83.1592	3.27265	-19.9332	-2.20814	-28.6193	-1.21116	83.99	2.82482	-2.81265	-3.31452	-18.9363	-2.27477	-14.0317	-2.67833	-14.3984	-2.3103	-49.664	0.463213	-23.1475	-2.06167	-53.6461	0.884661	-79.5209	2.51753	-20.7812	-2.13728	-70.7833	1.85998
-18.2029	-2.21037	-17.5554	-2.90874	-15.3782	-2.18381	66.3142	1.66971	-51.8355	0.579769	9.96947	-3.17654	33.8332	-0.922884	-1.70856	-3.8709	-23.0272	-1.50972	-36.2167	-0.422076	56.9062	0.97448	82.8154	2.94425	-20.277	-2.13904	-28.9344	-1.11727	83.6061	2.98612	-2.92209	-3.52746	-19.3431	-2.62611	-14.5016	-2.51213	-14.9485	-2.04279	-50.4203	0.477863	-23.7033	-2.0372	-54.3566	0.907574	-80.2371	2.9327	-21.0161	-1.90061	-71.1671	2.15954
-18.5581	-2.37479	-17.968	-2.5502	-15.8595	-2.17118	65.7985	1.64365	-52.5231	0.448698	9.51684	-3.01123	33.3175	-0.704251	-1.99447	-3.14824	-23.5658	-1.67449	-36.6808	-0.466334	56.4593	0.688357	82.4659	2.84162	-20.5979	-2.23028	-29.2209	-1.23693	83.2279	2.6817	-3.05043	-3.41583	-19.7212	-2.5825	-14.9714	-2.36099	-15.51	-1.9629	-51.1824	0.495919	-24.2419	-1.79942	-55.0728	1.0231	-80.9533	2.78894	-21.2797	-1.64428	-71.5281	2.198
-18.8904	-2.08441	-18.3519	-2.34416	-16.3236	-2.20556	65.2771	1.8443	-53.1934	0.437408	9.06993	-3.36785	32.8019	-0.829183	-2.25402	-3.39597	-24.1273	-1.73522	-37.1506	-0.355038	56.0009	0.664849	82.0935	2.77671	-20.9015	-1.782	-29.5016	-1.05994	82.8555	2.68398	-3.21544	-3.26224	-20.0707	-1.99588	-15.447	-2.51029	-16.0829	-2.40869	-51.9215	0.527339	-24.769	-2.00556	-55.7947	0.895523	-81.6523	2.79585	-21.5776	-1.82882	-71.8719	2.00839
-19.2056	-1.96688	-18.7128	-2.58341	-16.7877	-2.16242	64.7557	1.53047	-53.8523	0.534562	8.62875	-3.32603	32.2862	-1.07733	-2.50555	-3.11265	-24.706	-1.81126	-37.6204	-0.309808	55.5368	0.543756	81.7038	2.91965	-21.188	-2.13077	-29.7938	-0.899217	82.4831	3.03522	-3.41827	-3.03122	-20.3859	-1.90146	-15.9225	-2.33593	-16.6616	-2.12548	-52.6377	0.697908	-25.2846	-1.96608	-56.5281	0.970329	-82.3226	2.76137	-21.9099	-1.92611	-72.2099	2.18614
-19.492	-2.0865	-19.0509	-2.23481	-17.2346	-2.15013	64.2229	1.43119	-54.4998	0.652714	8.19903	-2.92471	31.7705	-0.794829	-2.76911	-3.0335	-25.3076	-1.62698	-38.096	-0.52427	55.0613	0.723882	81.3028	3.00236	-21.4573	-2.13939	-30.109	-0.915956	82.1164	2.85152	-3.65719	-3.30406	-20.6723	-2.21261	-16.4038	-2.17317	-17.2575	-2.37361	-53.3252	0.50712	-25.7831	-1.97731	-57.2729	1.02238	-82.9758	3.08425	-22.2652	-1.76324	-72.5537	2.0616
-19.7671	-1.94834	-19.366	-2.46901	-17.6815	-2.28916	63.6843	1.53384	-55.1358	0.790945	7.77504	-2.61408	31.2606	-1.03765	-3.04814	-3.05145	-25.9264	-1.51035	-38.5716	-0.64359	54.5743	0.575832	80.8788	2.51061	-21.7323	-1.89099	-30.4527	-0.904512	81.7554	2.75354	-3.93393	-2.9039	-20.9302	-2.08997	-16.8908	-2.1704	-17.8591	-2.13065	-53.9727	0.444321	-26.2644	-1.60278	-58.0178	1.12094	-83.6003	2.91446	-22.6605	-1.76409	-72.9089	2.02765
-20.0535	-1.90661	-19.6525	-2.14592	-18.1112	-1.92151	63.14	1.46848	-55.7546	0.780769	7.35678	-2.9702	30.7449	-1.09426	-3.34378	-2.87053	-26.5738	-1.30825	-39.0528	-0.413424	54.0758	0.543584	80.4376	2.65653	-22.0245	-1.91779	-30.8194	-0.70664	81.4002	2.73508	-4.24849	-2.98214	-21.1593	-1.94953	-17.3778	-2.02239	-18.4664	-1.93025	-54.5972	0.598897	-26.7285	-1.49063	-58.7741	1.00822	-84.202	2.77657	-23.0845	-1.79598	-73.2699	2.33819
-20.3572	-1.89382	-19.9218	-2.12176	-18.5409	-2.10855	62.59	1.39776	-56.3676	0.967153	6.93852	-2.88636	30.235	-1.13799	-3.65547	-3.46207	-27.2327	-1.37616	-39.5341	-0.234487	53.5773	0.537782	79.9792	2.58603	-22.3282	-1.87803	-31.209	-0.743062	81.0449	2.75925	-4.60028	-3.07398	-21.3542	-2.03319	-17.8763	-2.50742	-19.0852	-1.89675	-55.1873	0.583641	-27.1811	-1.72335	-59.5361	1.29214	-84.7806	3.09869	-23.5371	-1.84017	-73.6423	2.48409
-20.6781	-2.03636	-20.1624	-2.0137	-18.9592	-1.96342	62.0342	1.36924	-56.9635	1.09666	6.52599	-3.27906	29.7251	-1.04534	-3.98321	-3.05806	-27.9203	-1.51563	-40.0154	-0.157697	53.0617	0.478752	79.5037	2.66103	-22.6433	-1.73756	-31.6273	-0.95426	80.6954	2.88018	-4.98932	-3.3689	-21.526	-1.88098	-18.369	-2.43322	-19.6983	-1.91029	-55.7488	0.567692	-27.6166	-1.48116	-60.3096	1.29999	-85.3421	3.02843	-24.0241	-1.70569	-74.0205	2.01678
-21.0104	-1.73449	-20.3916	-2.11159	-19.3717	-1.88127	61.4727	1.41598	-57.5479	0.969117	6.11919	-3.28948	29.2094	-1.03528	-4.32698	-3.08501	-28.625	-1.64265	-40.5024	-0.0961578	52.5403	0.567437	79.0052	2.58056	-22.9756	-1.77099	-32.0685	-0.87114	80.3459	2.88802	-5.41675	-2.84267	-21.675	-1.86452	-18.8732	-2.2789	-20.3056	-1.93946	-56.2817	0.755741	-28.0348	-1.37596	-61.0888	1.12248	-85.875	2.89813	-24.5455	-1.64275	-74.4101	2.42772
-21.3599	-1.64261	-20.6265	-2.26026	-19.7843	-1.90384	60.9055	1.20571	-58.1266	0.944594	5.71182	-3.11891	28.6995	-1.23977	-4.68737	-3.10574	-29.3527	-1.41331	-40.9837	-0.170949	52.0074	0.555161	78.4953	2.72612	-23.3251	-1.72276	-32.5383	-0.8988	79.9907	2.8912	-5.88428	-2.79187	-21.8183	-1.76765	-19.3774	-2.30243	-20.913	-1.83738	-56.7802	0.79765	-28.4416	-1.45975	-61.8795	1.37864	-86.3849	3.02873	-25.0956	-1.53961	-74.8054	2.55079
-21.7323	-1.78098	-20.8786	-1.67179	-20.2025	-1.82762	60.3325	1.17072	-58.6881	0.936211	5.30903	-3.31079	28.201	-1.06887	-5.06381	-3.18352	-30.1032	-1.13597	-41.465	-0.351079	51.4688	0.684992	77.9624	2.57198	-23.6861	-1.57871	-33.031	-0.910541	79.6355	2.54723	-6.38276	-3.24285	-21.9844	-1.86916	-19.8874	-1.81854	-21.5203	-1.727	-57.2443	1.01626	-28.8313	-1.41673	-62.6644	1.18627	-86.8719	2.84809	-25.68	-1.39691	-75.2122	2.21841
-22.1162	-1.76082	-21.1479	-2.02584	-20.6322	-1.72988	59.7538	0.915427	-59.2382	1.12233	4.90911	-2.88356	27.7083	-1.25928	-5.45571	-3.40239	-30.871	-1.1213	-41.952	-0.208296	50.9188	0.602882	77.4124	2.82561	-24.0585	-1.62044	-33.5467	-0.791581	79.2688	2.78598	-6.92707	-3.09356	-22.1678	-1.79228	-20.3973	-1.83876	-22.1276	-1.82345	-57.6797	1.10837	-29.2037	-1.35565	-63.4379	1.35056	-87.336	3.21769	-26.2931	-1.53452	-75.6305	2.54669
-22.5173	-1.67744	-21.4344	-1.9947	-21.0677	-1.82449	59.1694	1.02666	-59.7767	1.26139	4.51319	-3.02323	27.227	-1.45771	-5.86709	-3.11397	-31.6617	-1.20447	-42.4276	-0.143584	50.363	0.444729	76.8452	2.0968	-24.4481	-1.60184	-34.0967	-0.672937	78.9078	2.36457	-7.50575	-2.9178	-22.3683	-1.7388	-20.9015	-2.22315	-22.7293	-1.56023	-58.0865	1.01339	-29.5646	-1.52846	-64.1942	1.67853	-87.7772	2.69611	-26.9405	-0.987588	-76.0545	2.50624
-22.9355	-1.61577	-21.738	-1.87226	-21.5203	-1.8122	58.585	1.11176	-60.3096	1.22049	4.12072	-3.01867	26.7572	-1.35951	-6.29108	-2.91959	-32.4466	-1.19035	-42.9146	-0.11398	49.7958	0.372926	76.2607	2.5381	-24.8492	-1.58939	-34.664	-0.448295	78.5354	2.5386	-8.11882	-3.027	-22.5975	-1.78294	-21.4057	-2.11001	-23.3309	-1.53462	-58.4647	0.975215	-29.9084	-1.23644	-64.9391	1.61027	-88.1955	2.89057	-27.6166	-1.29688	-76.4842	2.66771
-23.371	-1.66862	-22.0589	-1.97671	-21.9729	-1.88849	58.0006	1.06765	-60.8253	1.1322	3.7311	-2.9518	26.2988	-0.948363	-6.73226	-3.00152	-33.2144	-1.08129	-43.3901	-0.0958244	49.2171	0.157574	75.6591	2.24961	-25.2675	-1.5075	-35.2599	-0.684017	78.1572	2.68561	-8.77199	-2.99313	-22.8381	-1.71251	-21.9042	-1.73475	-23.9325	-1.79907	-58.8084	0.99397	-30.235	-1.1199	-65.6725	1.45672	-88.5965	3.15581	-28.3271	-1.4183	-76.9254	2.47145
-23.8236	-1.41351	-22.3969	-1.64225	-22.4428	-1.66371	57.4161	1.39468	-61.3352	1.19504	3.3455	-3.19239	25.8519	-1.23174	-7.1849	-2.93098	-33.942	-1.17765	-43.8714	0.154175	48.6327	0.125163	75.0403	2.40305	-25.6972	-1.64461	-35.8844	-0.493196	77.7791	2.89486	-9.46527	-2.96689	-23.1017	-1.69317	-22.3969	-1.81163	-24.5341	-1.76844	-59.1236	0.991378	-30.5444	-1.37909	-66.3944	1.57764	-88.969	3.1078	-29.0662	-1.1555	-77.378	2.4342
-24.2934	-1.4514	-22.7464	-1.96805	-22.9183	-1.57037	56.8317	1.11582	-61.8337	1.31246	2.96277	-3.01942	25.4164	-1.45756	-7.66045	-2.46928	-34.6353	-1.29284	-44.3527	0.0491987	48.0426	0.210421	74.3986	2.25714	-26.1441	-1.574	-36.5261	-0.331644	77.3952	2.44458	-10.1929	-2.89936	-23.3882	-1.62636	-22.8954	-1.9245	-25.1299	-1.46581	-59.4043	1.19785	-30.8423	-1.20852	-67.1049	1.44418	-89.3185	2.79273	-29.8339	-0.978971	-77.8364	2.65365
-24.7804	-1.58252	-23.1189	-1.69511	-23.4053	-1.66403	56.2473	0.890431	-62.3207	1.52095	2.58404	-3.39085	24.9924	-1.61131	-8.14747	-2.98719	-35.2885	-1.26086	-44.834	0.312614	47.4581	0.161443	73.7397	2.18125	-26.6025	-1.4588	-37.2022	-0.509204	77.0056	2.58584	-10.955	-2.67733	-23.6918	-1.78545	-23.3824	-1.94661	-25.7316	-1.33877	-59.6564	0.996715	-31.1403	-1.00162	-67.7982	1.41211	-89.6508	3.12202	-30.5902	-0.832874	-78.3005	2.65278
-25.2846	-1.52572	-23.5085	-1.45922	-23.8981	-1.40189	55.6572	0.859868	-62.7962	1.49003	2.20875	-3.42262	24.5856	-1.90265	-8.6574	-2.79086	-35.913	-0.978316	-45.3095	0.36582	46.8737	0.10795	73.0808	2.39879	-27.0723	-1.16993	-37.9012	-0.775197	76.616	2.37171	-11.7113	-2.62774	-24.0184	-1.57577	-23.8694	-2.00221	-26.3274	-1.38355	-59.8799	1.32902	-31.4497	-1.27526	-68.48	1.4557	-89.9602	3.3104	-31.3408	-1.03805	-78.776	2.68849
-25.806	-1.41435	-23.921	-1.58353	-24.408	-1.58708	55.067	0.919278	-63.2661	1.31214	1.8369	-3.67051	24.1788	-1.71678	-9.17879	-3.17074	-36.4974	-1.12247	-45.7908	0.142436	46.2893	-0.0415368	72.4277	2.27309	-27.5593	-1.08052	-38.6231	-0.456685	76.2206	2.22831	-12.4504	-2.76337	-24.3622	-1.47954	-24.3565	-1.96847	-26.9233	-1.55197	-60.0804	1.25502	-31.7763	-1.12038	-69.1446	1.5904	89.731	3.39878	-32.0742	-1.02551	-79.263	2.77631
-26.3446	-1.26255	-24.345	-1.74031	-24.9237	-1.37582	54.4826	0.828697	-63.7244	1.33443	1.46907	-3.20764	23.7892	-1.74588	-9.71164	-2.67717	-37.0475	-0.823241	-46.2664	0.297771	45.7049	0.142023	71.7859	1.98135	-28.0635	-1.30537	-39.368	-0.350758	75.8196	2.5135	-13.1551	-2.61993	-24.7289	-1.47096	-24.8377	-1.56328	-27.5135	-1.46245	-60.2809	1.23901	-32.1143	-0.820724	-69.8035	1.68851	89.4159	3.23121	-32.7904	-0.850807	-79.7501	2.77774
-26.8947	-1.29771	-24.7862	-1.84512	-25.4508	-1.4864	53.8925	0.664983	-64.1656	1.29802	1.10409	-3.43294	23.4111	-1.7344	-10.2617	-2.78476	-37.5574	-0.785994	-46.7419	0.416765	45.1262	0.0128772	71.1614	1.95678	-28.5792	-1.24678	-40.1243	-0.171048	75.4128	2.28448	-13.8369	-2.64346	-25.1128	-1.35972	-25.3248	-1.76675	-28.1093	-1.46838	-60.5044	1.12347	-32.4638	-0.899423	-70.4452	1.92154	89.0835	2.82769	-33.4894	-1.07246	-80.2543	2.71406
-27.4676	-1.31847	-25.2445	-1.38531	-25.9837	-1.56713	53.2966	0.874699	-64.6068	1.4805	0.743127	-3.26381	23.0444	-1.7781	-10.8232	-2.50299	-38.0387	-0.664528	-47.2175	0.393411	44.5475	-0.403515	70.5484	2.16208	-29.1063	-1.02149	-40.8748	-0.14033	75.0002	2.25674	-14.4901	-2.99745	-25.5196	-1.62255	-25.8003	-1.58105	-28.7052	-1.29531	-60.7508	1.23668	-32.8305	-1.10376	-71.0755	1.97404	88.7455	3.02475	-34.1712	-0.776087	-80.7585	2.99857
-28.0578	-1.17389	-25.7258	-1.40478	-26.528	-1.26361	52.7064	0.845132	-65.0308	1.60339	0.38583	-2.93292	22.6891	-1.50381	-11.379	-2.62364	-38.4799	-0.65897	-47.6988	0.245391	43.9688	-0.365486	69.9467	2.13082	-29.6449	-1.13903	-41.6197	-0.229775	74.5877	2.19603	-15.1146	-2.62664	-25.9493	-1.57744	-26.2759	-1.40567	-29.2954	-1.12984	-61.0315	1.30093	-33.2029	-0.954274	-71.7	2.03374	88.3903	3.38449	-34.8416	-0.689608	-81.2741	2.90546
-28.6594	-1.30034	-26.2186	-1.7173	-27.0895	-1.33642	52.1106	0.83807	-65.4433	1.61501	0.0319482	-3.45041	22.3454	-1.50385	-11.9347	-2.62869	-38.8867	-0.848411	-48.1743	0.0971432	43.3959	-0.385827	69.3623	2.10503	-30.1949	-0.981549	-42.3473	0.0456016	74.1694	2.11179	-15.7162	-2.81154	-26.3962	-1.39433	-26.7514	-1.82972	-29.8912	-1.18723	-61.3409	1.3591	-33.5983	-0.784391	-72.3073	2.09696	88.0293	2.98012	-35.4948	-0.760949	-81.8013	2.65574
-29.2724	-1.28652	-26.7285	-1.69021	-27.651	-1.19627	51.5089	0.722809	-65.8501	1.65727	-0.319596	-3.04588	22.0131	-1.77457	-12.4848	-2.54626	-39.2534	-0.833324	-48.6499	0.279251	42.8229	-0.341717	68.7951	1.75843	-30.7392	-1.20852	-43.0693	0.0914047	73.7455	1.93819	-16.2892	-2.56259	-26.866	-1.13358	-27.2212	-1.45442	-30.4871	-1.3715	-61.6732	1.38439	-34.0051	-0.77765	-72.9032	2.16002	87.6512	3.098	-36.1365	-0.653918	-82.3341	3.17862
-29.8912	-1.19087	-27.2614	-1.5385	-28.2297	-1.22747	50.9131	0.605719	-66.2397	1.62016	-0.675518	-3.16177	21.6922	-1.91598	-13.0405	-2.77339	-39.5914	-0.692676	-49.1254	0.12836	42.2499	-0.342506	68.2393	1.78032	-31.2721	-1.00042	-43.7797	-0.16099	73.3157	2.26629	-16.8335	-2.3843	-27.353	-1.25101	-27.6911	-1.39862	-31.0773	-1.14082	-62.0342	1.47328	-34.4233	-0.638365	-73.4991	2.0355	87.2615	3.17883	-36.761	-0.880565	-82.8727	3.33034
-30.4928	-1.21067	-27.8114	-1.41528	-28.8198	-1.35399	50.3115	0.69759	-66.6236	1.68636	-1.04221	-3.17638	21.3828	-1.87163	-13.5906	-2.35076	-39.8894	-0.553612	-49.601	0.173792	41.6827	-0.161975	67.695	1.92631	-31.8049	-1.02469	-44.4845	0.131244	72.886	2.19325	-17.3492	-2.4262	-27.863	-1.46557	-28.1609	-1.50013	-31.6674	-1.22531	-62.4295	1.4849	-34.8588	-0.547108	-74.0892	1.92505	86.8605	3.13131	-37.3741	-0.663092	-83.4285	2.90055
-31.0887	-1.08707	-28.3729	-1.33181	-29.4157	-1.25145	49.7099	0.667541	-66.996	1.84459	-1.42208	-4.10403	21.0791	-1.59273	-14.1349	-2.59757	-40.1586	-0.577287	-50.0766	0.369479	41.1155	-0.330005	67.1679	1.92375	-32.332	-0.886449	-45.1778	0.0919828	72.4448	2.05589	-17.8419	-2.34658	-28.3901	-1.32595	-28.625	-1.46468	-32.2518	-1.01444	-62.8478	1.50939	-35.3057	-0.495317	-74.6908	2.10874	86.4479	3.14438	-37.9699	-0.727251	-83.9842	2.96421
-31.6789	-0.941276	-28.9573	-1.66232	-30.023	-1.23565	49.1025	0.734443	-67.357	1.92637	-1.81456	-2.79918	20.7927	-1.75799	-14.6849	-2.39176	-40.3878	-0.533106	-50.5521	0.576143	40.5483	-0.4028	66.6522	1.92376	-32.8534	-0.980199	-45.8596	0.159124	72.0037	2.22055	-18.306	-2.13625	-28.9401	-1.21604	-29.0891	-1.10651	-32.819	-1.08171	-63.2947	1.58356	-35.7641	-0.4624	-75.2867	2.07858	86.0182	3.44523	-38.5544	-0.467602	-84.5572	3.28807
-32.2575	-0.892854	-29.5589	-1.15556	-30.6418	-1.12663	48.4952	0.3514	-67.7122	1.65866	-2.22021	-3.1203	20.5176	-1.68936	-15.2292	-2.53275	-40.5826	-0.450888	-51.0334	0.503775	39.981	-0.544067	66.148	1.83117	-33.3691	-0.907681	-46.5299	0.11395	71.5568	2.02922	-18.7472	-2.49687	-29.5074	-1.25269	-29.5475	-1.25091	-33.3748	-0.808203	-63.776	1.47413	-36.2396	-0.676159	-75.8883	2.07154	85.5828	3.1731	-39.1216	-0.475666	-85.1301	3.32041
-32.8305	-0.886451	-30.172	-1.05075	-31.2721	-1.04043	47.8821	0.489094	-68.0732	1.82552	-2.63847	-2.9456	20.2541	-1.77441	-15.7735	-2.18907	-40.7431	-0.352605	-51.5147	0.658029	39.4195	-0.244549	65.661	1.78117	-33.8733	-0.811261	-47.2003	0.18513	71.1099	2.11149	-19.1597	-2.38738	-30.0975	-1.0624	-30.0058	-1.08138	-33.9191	-1.03588	-64.2802	1.68569	-36.7266	-0.479457	-76.4957	2.03448	85.1301	3.1343	-39.6774	-0.504958	-85.7203	3.34333
-33.3863	-0.975036	-30.785	-1.09657	-31.9023	-1.22417	47.2748	0.702569	-68.4513	1.97136	-3.06991	-2.91485	19.9962	-1.87034	-16.3179	-2.12674	-40.8691	-0.322075	-52.0074	0.604794	38.8523	-0.563004	65.1855	1.52708	-34.3775	-1.03373	-47.8535	0.509743	70.6629	2.05967	-19.5436	-2.37765	-30.6934	-0.962326	-30.4642	-1.21388	-34.4463	-0.913609	-64.813	1.7614	-37.2251	-0.395807	-77.103	2.33414	84.6718	2.93516	-40.2159	-0.425159	-86.3162	3.28118
-33.942	-0.919475	-31.3867	-1.06677	-32.5211	-1.09317	46.6846	0.379414	-68.8524	1.87871	-3.51453	-3.39196	19.7499	-1.98955	-16.8564	-2.17429	-40.9665	-0.174184	-52.5059	0.716857	38.2908	-0.516772	64.7271	1.37806	-34.876	-0.7663	-48.5066	0.429153	70.2103	2.05594	-19.9046	-1.93842	-31.2778	-0.938338	-30.9226	-1.22385	-34.9562	-1.04319	-65.3803	1.62772	-37.7408	-0.336436	-77.7103	2.45726	84.1962	3.10344	-40.7488	-0.438022	-86.9235	3.09623
-34.4864	-0.670563	-31.9768	-1.12387	-33.1227	-0.900103	46.1117	0.28868	-69.2649	1.74462	-3.97175	-3.25182	19.5035	-2.0991	-17.4007	-2.19904	-41.0582	-0.193332	-53.0101	0.906371	37.7236	-0.847662	64.2745	1.48421	-35.3744	-0.707286	-49.1484	0.418386	69.7634	1.97879	-20.2426	-2.08167	-31.8565	-0.736614	-31.3752	-1.18021	-35.4604	-0.883815	-65.9704	1.71848	-38.2736	-0.378476	-78.3234	2.49677	83.7092	3.1874	-41.2645	-0.458641	-87.5366	2.87649
-35.0192	-0.770449	-32.5555	-1.07354	-33.7071	-0.737785	45.5674	0.22014	-69.7061	1.95203	-4.44272	-2.90189	19.2457	-2.28044	-17.9393	-2.36855	-41.1671	-0.319697	-53.52	0.795117	37.1392	-0.81022	63.839	1.65166	-35.8615	-0.739734	-49.7786	0.43434	69.3165	1.81383	-20.552	-2.21637	-32.418	-0.930052	-31.8221	-1.14751	-35.9417	-0.525106	-66.5892	1.72485	-38.8122	-0.22365	-78.9365	2.30806	83.2165	3.08314	-41.7744	-0.261002	-88.1668	3.24226
-35.5463	-0.699044	-33.117	-1.05755	-34.2744	-0.764429	45.0402	0.233124	-70.1587	1.71752	-4.92744	-2.952	18.9764	-2.20988	-18.4779	-2.18865	-41.3103	-0.0603537	-54.0357	0.720296	36.549	-0.77593	63.415	1.33983	-36.3427	-0.665213	-50.4031	0.228794	68.8639	1.98354	-20.85	-1.88956	-32.9737	-0.80441	-32.269	-0.907047	-36.4115	-0.778335	-67.2367	1.67456	-39.3508	-0.122089	-79.5553	2.3326	82.7065	2.94423	-42.2843	-0.3491	-88.8028	3.14068
-36.0677	-0.510164	-33.667	-1.0191	-34.8187	-0.802986	44.5303	0.0540114	-70.64	2.07159	-5.42477	-3.10422	18.7071	-2.01282	-19.0165	-2.23578	-41.4707	-0.138476	-54.5571	0.879157	35.9417	-0.809936	62.9968	1.33037	-36.8183	-0.762017	-51.0219	0.369216	68.4169	1.94411	-21.1536	-1.80153	-33.5123	-1.03005	-32.7045	-0.858278	-36.8699	-0.891001	-67.9185	1.79793	-39.8951	-0.332451	-80.174	2.56006	82.1851	3.03867	-42.7943	-0.239998	-89.4445	3.20665
-36.5777	-0.791292	-34.2113	-1.14016	-35.3458	-0.803942	44.049	-0.0172987	-71.1328	2.12613	-5.93585	-3.35015	18.4263	-2.304	-19.5551	-1.90031	-41.6655	-0.2371	-55.0842	1.18503	35.3229	-0.89386	62.567	1.39563	-37.2939	-0.582268	-51.635	0.30293	67.9643	1.91717	-21.4687	-1.88794	-34.0452	-0.826657	-33.1342	-0.89183	-37.311	-0.822056	-68.6175	1.99017	-40.4394	-0.189861	-80.7928	2.5274	81.658	2.91986	-43.2985	-0.025203	89.8972	3.35383
-37.0819	-0.70723	-34.7385	-0.94839	-35.8557	-0.839319	43.5849	0.0732451	-71.6484	2.07061	-6.46297	-2.50745	18.1341	-2.3285	-20.0879	-1.94587	-41.8833	-0.123903	-55.6228	1.0759	34.6926	-0.823812	62.1316	1.32935	-37.7579	-0.336047	-52.2366	0.255294	67.5174	2.00233	-21.8068	-1.77674	-34.5608	-0.888971	-33.5582	-1.04675	-37.7408	-0.746369	-69.3394	1.89651	-40.9894	-0.197154	-81.4174	2.66355	81.1366	2.75246	-43.8084	0.0574583	89.2325	3.1211
-37.5746	-0.616028	-35.2484	-0.803149	-36.3485	-0.764887	43.1495	0.133532	-72.187	2.19046	-7.00155	-3.03981	17.8362	-2.27694	-20.6265	-1.94915	-42.1296	0.0688935	-56.1671	1.17569	34.0452	-0.905858	61.6847	1.2925	-38.222	-0.608725	-52.8325	0.645783	67.0648	2.19076	-22.1563	-1.9118	-35.0708	-0.800911	-33.9764	-0.975571	-38.1533	-0.648327	-70.0499	1.89138	-41.5395	-0.144556	86.1271	2.27976	80.6095	2.52177	-44.3126	-0.0341918	88.5564	2.8533
-38.0616	-0.474414	-35.7526	-0.836828	-36.8183	-0.838122	42.7312	-0.17685	-72.7428	2.26828	-7.55159	-2.9078	17.5325	-2.24964	-21.1651	-1.90109	-42.3989	-0.138153	-56.7114	1.12409	33.3863	-1.01603	61.2263	1.41176	-38.6804	-0.672039	-53.4169	0.722005	66.6121	1.88609	-22.523	-1.66256	-35.5635	-0.640531	-34.3832	-0.948515	-38.5544	-0.520473	-70.7432	2.11878	-42.0952	-0.21267	85.4682	2.26648	80.0881	2.68918	-44.8168	0.0134663	87.8746	3.04769
-38.5372	-0.572054	-36.2396	-0.757404	-37.2709	-0.659638	42.3359	-0.0629185	-73.3157	2.2076	-8.11882	-3.12321	17.2174	-2.08479	-21.6979	-2.00188	-42.7026	0.0624407	-57.2729	1.16297	32.7159	-1.13186	60.7565	1.46163	-39.1273	-0.610651	-53.9956	0.71584	66.1595	1.95493	-22.9011	-1.67244	-36.0505	-0.5181	-34.79	-0.856792	-38.9382	-0.684626	-71.425	2.33766	-42.651	-0.191585	84.8265	2.10535	79.561	2.84453	-45.3267	-0.0842331	87.1985	3.68061
-39.0127	-0.427868	-36.7152	-0.647762	-37.7064	-0.624486	41.9635	-0.095735	-73.9116	2.21386	-8.69751	-2.82426	16.8908	-2.4683	-22.2365	-1.64756	-43.0292	0.233084	-57.8344	0.999623	32.0284	-0.954386	60.2752	1.32732	-39.5742	-0.535564	-54.5571	0.54566	65.7069	1.69763	-23.3022	-1.7467	-36.5204	-0.997195	-35.1911	-0.829666	-39.3107	-0.484838	-72.0953	2.16269	-43.2125	0.00508224	84.202	2.84993	79.0396	2.62451	-45.8252	-0.0126043	86.5396	2.79467
-39.4768	-0.40011	-37.1793	-0.65514	-38.1246	-0.659714	41.614	-0.161943	-74.5304	2.48131	-9.29338	-3.27599	16.5642	-2.78134	-22.7694	-1.92125	-43.3787	-0.020769	-58.4074	0.899647	31.3236	-1.24054	59.7882	1.09118	-40.0211	-0.384759	-55.1129	0.511586	65.2599	1.6017	-23.7147	-1.44762	-36.9845	-0.871855	-35.5807	-0.966028	-39.6716	-0.441378	-72.7485	2.20803	-43.774	0.155305	83.5889	2.86661	78.5182	2.7498	-46.3294	0.194401	85.8864	3.0113
-39.9295	-0.407139	-37.6319	-0.596195	-38.52	-0.496108	41.2874	-0.332865	-75.1607	2.35614	-9.90072	-2.58117	16.2262	-2.30534	-23.3079	-1.87514	-43.7626	-0.0507067	-58.9861	0.935502	30.6132	-1.08662	59.284	1.14682	-40.468	-0.291574	-55.6514	0.638517	64.8016	1.45197	-24.1445	-1.40838	-37.4371	-0.748641	-35.9646	-0.979529	-40.0154	-0.519092	-73.3902	2.32572	-44.3412	0.172181	82.9987	2.9241	77.9968	2.47574	-46.8336	0.0494109	85.2505	3.19333
-40.3821	-0.364526	-38.0788	-0.47719	-38.8981	-0.437729	40.978	-0.344113	-75.8196	2.45525	-10.5195	-3.01265	15.8824	-2.74694	-23.8408	-1.90431	-44.1694	0.155312	-59.5705	1.05447	29.8798	-1.09755	58.7683	0.892578	-40.9207	-0.400194	-56.1786	0.799355	64.3489	1.47999	-24.5856	-1.1581	-37.8783	-0.687517	-36.3427	-0.720559	-40.342	-0.418011	-74.0205	2.28951	-44.9085	0.0972904	82.4201	2.98982	77.4754	2.24744	-47.3321	0.0943361	84.6259	2.85783
-40.829	-0.220568	-38.5028	-0.490401	-39.2591	-0.589832	40.6972	-0.0894514	-76.4899	2.5008	-11.144	-2.62093	15.5272	-2.17185	-24.3794	-1.64999	-44.6048	0.0569602	-60.1606	0.879217	29.1407	-1.13627	58.2469	1.07258	-41.3848	-0.319714	-56.6942	0.810305	63.8963	1.25188	-25.0497	-1.06831	-38.308	-0.633216	-36.7152	-0.645723	-40.6628	-0.382648	-74.6335	2.41661	-45.4814	0.280662	81.8643	2.76707	76.954	2.41677	-47.8363	0.0149967	84.0186	2.5262
-41.2702	-0.246725	-38.9211	-0.676263	-39.6029	-0.625307	40.4337	-0.0756903	-77.1775	2.44563	-11.7571	-2.78385	15.1662	-2.24661	-24.918	-1.91527	-45.0632	0.142839	-60.7622	1.02583	28.3786	-1.16353	57.7141	1.0696	-41.8489	-0.266406	-57.1984	0.852245	63.4379	1.40274	-25.5253	-1.01384	-38.7262	-0.24137	-37.0819	-0.481327	-40.9608	-0.499198	-75.2352	2.42863	-46.0601	0.353118	81.32	2.98455	76.4326	2.46352	-48.3348	0.234466	83.4227	2.92667
-41.7171	-0.176206	-39.3279	-0.751448	-39.9237	-0.572659	40.193	-0.207585	-77.8593	2.61203	-12.3587	-2.49403	14.7938	-2.53122	-25.4565	-1.6849	-45.5502	0.245635	-61.3696	0.939209	27.6051	-1.17321	57.164	1.06216	-42.3302	-0.194936	-57.6912	0.75666	62.9796	1.38962	-26.018	-1.2612	-39.133	-0.344757	-37.4428	-0.52968	-41.253	-0.489792	-75.8253	2.5962	-46.6388	0.187227	80.7928	2.9233	75.9112	2.35701	-48.8332	0.299549	82.8383	3.38789
-42.1583	0.047686	-39.7175	-0.535457	-40.2274	-0.428263	39.9753	-0.272302	-78.5411	2.54422	-12.9431	-2.96286	14.4156	-2.24928	-25.9951	-1.62607	-46.0658	0.288755	-61.9884	1.24732	26.8202	-1.4999	56.6083	1.04147	-42.8114	-0.100746	-58.1667	0.81184	62.5212	1.18066	-26.5222	-1.33996	-39.5341	-0.231336	-37.7981	-0.687627	-41.5452	-0.258665	-76.3983	2.61667	-47.2175	0.354796	80.2829	2.9647	75.3956	2.63705	-49.3317	0.567417	82.2711	3.04576
-42.6052	-0.182077	-40.1013	-0.494524	-40.5196	-0.270062	39.7805	-0.364083	-79.2229	2.3567	-13.5161	-2.47689	14.0317	-2.42051	-26.5337	-1.63806	-46.6044	0.314102	-62.6129	1.28876	26.0238	-1.12886	56.041	0.760667	-43.3042	-0.0751769	-58.6366	0.833813	62.0628	1.06766	-27.0494	-1.13032	-39.918	-0.267885	-38.1418	-0.554467	-41.8489	-0.252424	-76.9598	2.39434	-47.8019	0.182698	79.7844	2.77925	74.8742	2.04032	-49.8302	0.577263	81.7153	2.72735
-43.0464	-0.157755	-40.4738	-0.362432	-40.7889	-0.284738	39.5971	-0.39561	-79.899	2.5524	-14.0776	-2.62749	13.6364	-2.31105	-27.0723	-1.7658	-47.1717	0.2483	-63.2259	1.25477	25.2331	-1.18924	55.4624	0.633464	-43.8027	-0.13541	-59.0892	0.749766	61.6045	1.22281	-27.5879	-1.03473	-40.2962	-0.395904	-38.4856	-0.42722	-42.1583	-0.331508	-77.5098	2.65653	-48.3921	0.283132	79.3089	2.73687	74.3528	2.25255	-50.3229	0.614378	81.171	2.62267
-43.4875	-0.104035	-40.829	-0.431368	-41.0353	-0.166342	39.3909	-0.564828	-80.5751	2.53338	-14.6219	-2.32897	13.2296	-2.69658	-27.6109	-1.4527	-47.7675	0.354572	-63.8218	1.36375	24.4653	-1.35774	54.8722	0.968635	-44.3069	-0.125101	-59.5304	0.992414	61.1461	1.21929	-28.1437	-1.03662	-40.6628	-0.372955	-38.8179	-0.45337	-42.4734	-0.136541	-78.0484	2.86702	-48.9822	0.544705	78.8448	2.47755	73.8371	2.20446	-50.8214	0.434315	80.6381	2.77902
-43.923	0.0891512	-41.1785	-0.485356	-41.2702	-0.19198	39.156	-0.409921	-81.2512	2.7733	-15.1547	-2.2921	12.8228	-2.95377	-28.1494	-1.3823	-48.3806	0.600044	-64.3891	1.41542	23.7205	-1.51183	54.2706	0.778175	-44.8225	0.122611	-59.9601	1.00491	60.6877	1.41672	-28.7109	-1.27341	-41.0181	-0.326706	-39.1445	-0.542659	-42.8	-0.156127	-78.5698	2.78177	-49.5781	0.449173	78.3979	2.60308	73.3157	1.95315	-51.3199	0.725678	80.1225	3.02102
-44.3642	0.0545368	-41.5223	-0.350228	-41.4879	-0.235765	38.8867	-0.563135	-81.9216	2.92688	-15.6704	-2.26272	12.4045	-2.46967	-28.6938	-1.31293	-49.0109	0.623291	-64.9276	1.39099	22.9985	-1.40865	53.6575	0.626308	-45.3439	0.0487601	-60.3841	1.06835	60.2294	1.1489	-29.2839	-1.33653	-41.3676	-0.242127	-39.4654	-0.526543	-43.138	-0.076045	-79.0797	2.80664	-50.174	0.511255	77.9567	2.27525	72.7943	2.22219	-51.8241	0.706552	79.6183	3.08258
-44.7996	-0.0492753	-41.8718	-0.112003	-41.7056	-0.223248	38.5887	-0.523303	-82.5919	2.78538	-16.1746	-2.1393	11.9806	-2.9633	-29.2381	-1.23378	-49.6411	0.733958	-65.4433	1.39446	22.2995	-1.60261	53.0445	0.554923	-45.8768	0.019494	-60.7909	1.07508	59.7825	1.24769	-29.8683	-1.21964	-41.7228	-0.162303	-39.7805	-0.345601	-43.4818	-0.120342	-79.5839	2.80659	-50.7698	0.252301	77.5098	2.47959	72.2787	2.29597	-52.3283	0.562096	79.1255	2.65935
-45.2351	0.0143359	-42.2213	-0.243719	-41.9405	-0.205916	38.2507	-0.671555	-83.2623	2.81486	-16.6616	-2.53912	11.5451	-2.81442	-29.7824	-1.2237	-50.2714	0.567135	-65.9303	1.55222	21.6234	-1.64004	52.4314	0.42517	-46.4096	-0.0430785	-61.1805	1.27216	59.3413	1.25649	-30.4527	-0.976471	-42.0723	-0.18912	-40.0899	-0.235053	-43.8313	-0.0522076	-80.0709	2.7769	-51.3714	0.491875	77.04	2.35633	71.7516	1.98851	-52.8382	0.77255	78.6443	2.60702
-45.6705	0.229176	-42.5765	-0.265463	-42.1926	-0.328879	37.884	-0.312544	-83.9327	2.66626	-17.1372	-2.21879	11.1097	-2.59645	-30.3267	-1.10911	-50.9131	0.76647	-66.3887	1.82527	20.9703	-1.44041	51.8241	0.543293	-46.9597	0.196785	-61.5644	1.16335	58.9058	1.31782	-31.0371	-0.931893	-42.4333	-0.124955	-40.3936	-0.368603	-44.1923	-0.00973157	-80.5522	2.93932	-51.973	0.647404	76.553	2.51711	71.2073	1.8475	-53.3481	0.637981	78.1744	2.70208
-46.106	0.284944	-42.9375	-0.256927	-42.4677	-0.332359	37.4829	-0.617731	-84.5973	2.57707	-17.6013	-2.34668	10.6685	-2.57995	-30.871	-1.05482	-51.5548	0.718466	-66.8184	1.649	20.34	-1.29268	51.2282	0.417288	-47.5154	0.369916	-61.9368	1.30227	58.4818	0.967544	-31.6273	-0.609035	-42.7943	-0.0536647	-40.6972	-0.235425	-44.559	0.0391228	-81.0392	3.11715	-52.5746	0.730553	76.0488	2.55424	70.6572	1.92494	-53.8638	0.733927	77.7218	2.39328
-46.5414	0.481891	-43.3042	-0.207357	-42.7541	-0.233553	37.0475	-0.906997	-85.2677	2.77962	-18.0482	-2.28576	10.2216	-3.00166	-31.4153	-1.13142	-52.1965	1.02503	-67.2252	1.7021	19.727	-1.72631	50.6381	0.217006	-48.0769	0.113218	-62.2978	1.26089	58.0636	0.980221	-32.2232	-0.899088	-43.1609	0.0123775	-41.0124	0.0326564	-44.9371	0.0999029	-81.532	3.05135	-53.182	0.595949	75.5216	2.3054	70.09	1.97995	-54.3795	0.839271	77.2749	2.32109
-46.9711	0.185456	-43.6709	-0.142638	-43.0635	-0.0539308	36.5719	-0.688674	-85.9323	2.64514	-18.4779	-2.49132	9.76894	-3.13879	-31.9653	-1.10659	-52.8497	0.982041	-67.5976	1.77469	19.1425	-1.62964	50.0536	0.448485	-48.6499	0.124193	-62.6702	1.40799	57.6453	0.820764	-32.8248	-0.773328	-43.5334	-0.159945	-41.3332	-0.235507	-45.3267	0.188013	-82.0419	3.00937	-53.7893	0.826507	74.983	2.29348	69.5056	1.99262	-54.9009	0.96853	76.8452	2.66817
-47.4066	0.354838	-44.049	-0.0441045	-43.3901	0.0404884	36.0677	-0.700481	-86.5969	2.47528	-18.9019	-2.03639	9.3163	-3.12739	-32.5039	-1.3014	-53.5028	0.749514	-67.9471	1.73087	18.5753	-1.90347	49.4749	0.58398	-49.2286	0.234528	-63.0483	1.30147	57.2443	0.939772	-33.4264	-0.810032	-43.9058	-0.186612	-41.6655	-0.238877	-45.7221	0.138753	-82.569	2.72524	-54.4024	0.906357	74.4216	2.30575	68.9097	1.68236	-55.428	0.755077	76.4154	2.70233
-47.8363	0.408575	-44.4272	0.112949	-43.7339	0.174891	35.5291	-0.885465	-87.2615	2.76543	-19.3087	-2.04735	8.85793	-3.29803	-33.031	-0.985897	-54.1617	0.935554	-68.2737	2.12032	18.031	-1.83226	48.902	0.397718	-49.813	0.325547	-63.4379	1.30346	56.8432	0.947404	-34.0337	-0.703056	-44.2839	0.000454389	-42.0093	-0.0171217	-46.1289	0.0480613	-83.1019	2.84709	-55.0155	1.02864	73.8429	2.01099	68.2966	1.76844	-55.9551	0.708229	75.9857	2.38887
-48.266	0.130489	-44.8111	-0.138724	-44.1006	-0.0139539	34.9562	-0.979546	-87.9262	2.91477	-19.704	-2.19931	8.39957	-3.29253	-33.5467	-0.863405	-54.8206	0.785838	-68.5659	2.01927	17.5096	-1.88039	48.3405	0.453276	-50.4089	0.189583	-63.8447	1.39995	56.4478	0.840474	-34.6411	-0.725067	-44.6678	0.0038229	-42.3645	0.0731876	-46.5357	0.0932885	-83.6519	2.93949	-55.6285	0.958129	73.247	1.90524	67.6721	1.7035	-56.4822	0.796634	75.556	2.53465
-48.6957	0.337013	-45.2007	-0.116566	-44.4845	0.143392	34.3489	-0.837565	-88.5851	2.74338	-20.0822	-2.00422	7.92974	-2.855	-34.0452	-0.949484	-55.4853	0.861119	-68.8295	1.94796	17.0111	-1.66307	47.779	0.117195	-51.0047	0.46984	-64.263	1.57635	56.064	0.732059	-35.2599	-0.77944	-45.0574	0.13519	-42.7255	0.0353718	-46.9597	0.194333	-84.2134	2.95639	-56.2473	0.834429	72.6282	2.08417	67.0304	1.5604	-57.0151	0.970896	75.1263	2.49464
-49.1197	0.543183	-45.596	-0.0518025	-44.8856	0.288197	33.7071	-0.862673	-89.2383	2.63666	-20.4489	-2.00426	7.45992	-2.63499	-34.5322	-1.05294	-56.1614	0.971434	-69.0701	1.83573	16.5356	-1.98134	47.229	-0.0846544	-51.5949	0.557596	-64.6927	1.73556	55.6858	0.562457	-35.8786	-0.799567	-45.4471	0.0840041	-43.0979	0.0221613	-47.3894	0.3102	-84.7864	3.14342	-56.8718	0.73984	71.9979	2.13511	66.3772	1.67616	-57.5537	1.10058	74.6966	2.23203
-49.5494	0.529657	-45.9914	-0.0164207	-45.3038	0.214473	33.0253	-0.99008	-89.8742	2.98623	-20.7984	-1.96122	6.98436	-3.36296	-35.0135	-0.886055	-56.8375	1.1277	-69.2821	1.92198	16.0772	-1.97846	46.6846	0.191886	-52.1621	0.618486	-65.1339	1.63443	55.3134	0.570125	-36.5032	-0.50227	-45.8424	0.300821	-43.4818	-0.0963035	-47.8248	0.23583	-85.3708	2.94079	-57.4906	0.977339	71.3448	1.92489	65.7069	1.86568	-58.0922	1.20347	74.2726	2.28095
-49.9791	0.48703	-46.3982	0.10127	-45.745	0.203787	32.3148	-1.12819	89.5075	3.02875	-21.1479	-2.03255	6.50308	-2.94303	-35.4776	-0.797839	-57.5193	1.03566	-69.4712	1.97193	15.6418	-1.97699	46.1461	0.0297394	-52.7122	0.515244	-65.5865	1.54402	54.9524	0.772353	-37.1334	-0.3755	-46.2435	0.220896	-43.8714	0.11348	-48.2717	0.297793	-85.9724	2.84884	-58.1209	1.03057	70.6687	1.72724	65.0193	1.78022	-58.6366	1.08468	73.8429	2.19611
-50.4203	0.579283	-46.805	0.107409	-46.2034	0.143903	31.5643	-1.06686	88.9002	2.71042	-21.5031	-1.77473	6.01606	-3.26743	-35.9245	-0.860299	-58.2068	0.856407	-69.6259	1.98761	15.2235	-2.51458	45.6132	0.103524	-53.2507	0.527551	-66.0506	1.57127	54.5972	0.616293	-37.7694	-0.63872	-46.6445	0.229669	-44.2725	0.00935047	-48.7301	0.261354	-86.5855	2.91857	-58.7454	1.07945	69.9811	1.93067	64.3146	1.58902	-59.1866	1.00356	73.4189	2.45214
-50.873	0.596675	-47.2175	0.186752	-46.6846	0.288976	30.785	-1.13859	88.3101	2.77561	-21.8698	-1.79405	5.52561	-2.89781	-36.3657	-0.58066	-58.9001	0.948969	-69.7577	1.962	14.811	-2.35058	45.0861	0.00754603	-53.7664	0.658766	-66.5319	1.8822	54.2477	0.619957	-38.4054	-0.391765	-47.0513	0.343856	-44.6907	0.238367	-49.1885	0.35811	-87.21	2.90656	-59.3814	1.31308	69.2707	1.83324	63.5984	1.56547	-59.7366	0.982093	72.9949	2.32487
-51.3371	0.56651	-47.6357	0.245889	-47.1831	0.280621	29.9657	-0.968446	87.7371	2.93487	-22.2537	-1.69871	5.03057	-3.1291	-36.7896	-0.638398	-59.6049	1.06123	-69.8608	2.22283	14.3984	-2.71376	44.5647	-0.145662	-54.2649	0.685274	-67.0247	1.72064	53.9039	0.6898	-39.0528	-0.368212	-47.4639	0.251483	-45.109	0.121277	-49.664	0.322229	-87.8517	3.24241	-60.0117	1.22233	68.5602	1.74969	62.865	1.28904	-60.2867	1.08298	72.5652	2.34748
-51.8126	0.631462	-48.0597	0.27485	-47.6988	0.46843	29.1292	-0.936725	87.1756	2.74883	-22.6548	-1.90633	4.52924	-3.14753	-37.2022	-0.627126	-60.3096	1.50043	-69.941	2.03123	13.9859	-2.34428	44.0548	-0.0506619	-54.7519	0.65101	-67.5289	1.93024	53.5659	0.797335	-39.7003	-0.249966	-47.8821	0.227071	-45.5445	0.185124	-50.1396	0.293085	-88.5049	3.07405	-60.6476	1.25402	67.8554	1.90929	62.1144	1.65698	-60.8424	1.15412	72.1412	2.20402
-52.2996	0.909793	-48.4895	0.284888	-48.2316	0.320575	28.2984	-1.28241	86.6313	2.80482	-23.0673	-1.89359	4.02503	-2.70148	-37.6033	-0.403409	-61.0201	1.39039	-69.9926	1.95185	13.5734	-2.57985	43.5448	-0.0537721	-55.216	0.826082	-68.0445	1.70944	53.2393	0.603282	-40.3535	-0.431204	-48.3004	0.224552	-45.9856	-0.0399967	-50.6151	0.478001	-89.1752	3.18769	-61.2836	1.38265	67.1679	1.6762	61.3466	1.38459	-61.4039	1.37348	71.7172	2.52847
-52.7981	0.962812	-48.9192	0.312994	-48.7874	0.315634	27.4963	-1.34487	86.0984	2.87413	-23.4913	-1.89166	3.51395	-3.09823	-37.9871	-0.550909	-61.7363	1.00054	-70.027	2.17232	13.1609	-2.75903	43.0464	-0.211254	-55.6686	0.799399	-68.5716	1.61059	52.9184	0.583992	-41.0066	-0.240569	-48.7244	0.501495	-46.444	0.102795	-51.1021	0.543852	-89.8513	2.8368	-61.9196	1.25826	66.4918	1.49173	60.5617	1.24288	-61.9597	1.39041	71.2932	2.21294
-53.308	0.809167	-49.3604	0.145863	-49.3661	0.52791	26.7285	-1.28689	85.5885	2.79887	-23.9325	-1.78031	2.996	-3.29981	-38.3653	-0.424888	-62.4582	1.35901	-70.0728	2.10334	12.7483	-2.68882	42.5422	-0.110538	-56.1041	0.846674	-69.116	1.58501	52.6033	0.436287	-41.6483	-0.431635	-49.1541	0.643998	-46.9081	0.259479	-51.5892	0.55345	89.4502	2.70113	-62.5613	1.18912	65.8272	1.59058	59.7653	1.45971	-62.5269	1.35221	70.8749	1.94403
-53.8294	0.924981	-49.8015	0.481931	-49.9562	0.525745	25.9894	-1.32193	85.09	2.89612	-24.3908	-1.49907	2.47461	-3.30045	-38.7262	-0.5315	-63.1629	1.46776	-70.153	2.17297	12.3358	-2.81966	42.0322	-0.37402	-56.5166	0.983437	-69.666	2.04732	52.2996	0.302438	-42.2843	-0.330573	-49.5838	0.496279	-47.3836	0.317915	-52.0762	0.399288	88.7455	2.73378	-63.1973	1.37275	65.1797	1.44033	58.9803	1.34643	-63.0884	1.45046	70.451	2.13254
-54.368	0.795928	-50.2484	0.419007	-50.5693	0.544866	25.2789	-1.42594	84.603	2.89562	-24.8664	-1.65159	1.9492	-3.43901	-39.0758	-0.440675	-63.8562	1.51212	-70.2733	2.08727	11.9233	-2.69846	41.5051	-0.374234	-56.9177	0.937762	-70.2332	2.14326	51.9902	0.235034	-42.9146	-0.0823802	-50.025	0.446678	-47.8649	0.450117	-52.5689	0.686548	88.0236	2.95186	-63.8333	1.3452	64.5437	1.54361	58.224	1.20051	-63.6557	1.49412	70.027	2.23125
-54.9123	0.93789	-50.6953	0.314254	-51.1996	0.6386	24.6028	-1.38762	84.1389	2.90587	-25.3534	-1.7226	1.4175	-3.32523	-39.4138	-0.524636	-64.5323	1.46936	-70.4223	2.26933	11.5107	-2.82626	40.9665	-0.342768	-57.3016	1.00133	-70.8119	2.12344	51.6751	0.36873	-43.5448	-0.121731	-50.4604	0.613408	-48.3634	0.302544	-53.0674	0.908646	87.3131	3.04288	-64.475	1.45944	63.925	1.24281	57.5078	1.27223	-64.2286	1.30931	69.6087	1.83002
-55.4738	1.06691	-51.1423	0.27555	-51.8413	0.547228	23.9497	-1.55294	83.6806	3.16095	-25.8519	-1.5025	0.878345	-3.15222	-39.7347	-0.522686	-65.1912	1.29543	-70.6057	2.43548	11.1039	-2.66097	40.4165	-0.266776	-57.6683	1.0739	-71.4021	1.79543	51.3371	0.485359	-44.1636	-0.0134684	-50.9016	0.596112	-48.8676	0.315276	-53.5716	0.735364	86.6084	3.03464	-65.1167	1.43894	63.3176	1.34992	56.826	1.29184	-64.8016	1.41321	69.1904	2.07071
-56.0468	1.11458	-51.5777	0.506344	-52.4715	0.567432	23.3309	-1.36672	83.2451	3.11577	-26.3733	-1.46056	0.335238	-3.33004	-40.0441	-0.346841	-65.8272	1.3341	-70.8234	2.26516	10.6914	-2.82001	39.8492	-0.457508	-58.0178	0.919478	-72.0037	1.99445	50.9761	0.401642	-44.7767	0.00744382	-51.3485	0.519382	-49.389	0.602991	-54.0815	0.740947	85.9266	3.19752	-65.7584	1.68251	62.7217	1.21787	56.1786	0.950627	-65.3803	1.40222	68.7664	1.89429
-56.6312	0.890325	-52.0074	0.548438	-53.0789	0.569037	22.7407	-1.43804	82.8211	2.87712	-26.9061	-1.2825	-0.206093	-3.34494	-40.3535	-0.191463	-66.4517	1.38859	-71.0812	2.22295	10.2789	-2.40607	39.2706	-0.544814	-58.3443	1.04599	-72.5938	2.12002	50.5979	0.168603	-45.3898	-0.045736	-51.7897	0.523274	-49.9104	0.353614	-54.5915	0.889867	85.2619	2.8964	-66.4059	1.71419	62.1431	1.4347	55.5712	0.972921	-65.959	1.61287	68.3482	2.00763
-57.2271	0.880692	-52.4257	0.569839	-53.6747	0.796213	22.1849	-1.58867	82.4086	2.8622	-27.4562	-1.49957	-0.739116	-3.35447	-40.6628	-0.271039	-67.059	1.48629	-71.3677	2.33745	9.86634	-3.11383	38.6747	-0.482735	-58.6652	0.911974	-73.184	2.13136	50.2026	0.0832659	-45.9914	-0.00339964	-52.2366	0.61876	-50.449	0.537948	-55.1071	0.934774	84.6087	2.70325	-67.0476	1.70986	61.5758	1.21043	55.004	1.15552	-66.5434	1.57455	67.9242	1.77097
-77.5327	2.44281	-52.8382	0.552304	-54.2477	0.638399	21.6521	-1.82307	82.0018	2.93642	-28.0177	-1.42113	-1.25592	-3.7346	-40.9894	-0.104136	-67.6492	1.52639	-71.6885	2.21898	9.45954	-2.75243	38.0616	-0.517714	-58.9631	1.09134	-73.7741	2.22222	49.7843	0.167282	-46.5872	-0.0263283	-52.6778	0.680141	-50.9933	0.487456	-55.6285	0.8103	83.9728	2.95192	-67.7008	1.88801	61.0258	1.04372	54.4711	1.04801	-67.1335	1.65716	67.4945	1.7617
-77.9854	2.27964	-53.245	0.633203	-54.8035	0.669557	21.1536	-1.60456	81.5835	2.9688	-28.5963	-1.20814	-1.75612	-2.92579	-41.3389	-0.335394	-68.2221	1.62578	-72.0495	2.10833	9.04701	-3.02	37.4371	-0.395406	-59.2439	1.12632	-74.3585	2.32531	49.3432	0.443305	-47.1831	0.0639881	-53.1247	0.594233	-51.5204	0.357752	-56.1499	0.844403	83.354	2.8122	-68.3482	1.68023	60.4872	1.2866	53.9727	0.965911	-67.7237	1.63019	67.0648	1.667
-78.438	2.48395	-53.6461	0.81695	-55.342	0.715891	20.6781	-1.59914	81.1538	2.6201	-29.1922	-1.18901	-2.2437	-3.14008	-41.6999	-0.246614	-68.7779	1.38997	-72.4391	2.16236	8.64021	-2.9547	36.7954	-0.664533	-59.5132	1.28577	-74.9372	2.30453	48.8848	0.288217	-47.7675	0.0198919	-53.5716	0.685112	-52.0475	0.473729	-56.6828	0.903543	82.7581	3.07777	-69.0014	1.69093	59.9601	1.36053	53.5143	1.02963	-68.3138	1.75551	66.6236	1.64137
-78.8964	2.80721	-54.0357	0.549016	-55.8634	0.915129	20.2369	-1.79965	80.7069	2.67855	-29.8053	-1.02178	-2.71525	-3.38191	-42.0781	-0.0285177	-69.3165	1.48655	-72.8688	2.44922	8.23341	-2.82117	36.1422	-0.897197	-59.7825	1.41699	-75.5159	2.18481	48.4092	0.208842	-48.3519	0.0915407	-54.0185	0.794813	-52.5575	0.62204	-57.2156	0.754165	82.1679	3.0943	-69.6545	1.82716	59.4387	1.10492	53.0903	0.877965	-68.9154	1.99805	66.1824	1.32689
-79.3605	2.51508	-54.4138	0.560732	-56.3676	0.8671	19.8244	-1.82644	80.2543	2.52501	-30.4298	-1.23144	-3.17304	-3.05322	-42.4677	0.124099	-69.8379	1.82714	-73.3272	2.65611	7.82088	-3.1698	35.4661	-0.674809	-60.0632	1.34356	-76.0889	2.22922	47.905	0.213452	-48.9249	0.251918	-54.4654	0.834768	-53.0559	0.679548	-57.7542	0.829607	81.6007	2.67149	-70.3134	1.71088	58.9001	0.947393	52.7007	0.822342	-69.517	1.93604	65.7412	1.44373
-79.8245	2.51912	-54.792	0.990281	-56.8489	0.990958	19.4405	-2.04985	79.7902	2.66111	-31.0715	-1.13942	-3.61537	-3.37303	-42.8802	0.0728265	-70.3421	1.8653	-73.8257	2.70086	7.40262	-3.64303	34.7843	-0.821065	-60.3726	1.55464	-76.6561	2.46639	47.3836	0.131733	-49.4979	0.214945	-54.9181	0.908741	-53.5487	0.733511	-58.3042	0.912788	81.0449	2.90731	-70.9723	1.79103	58.3329	0.859772	52.3512	0.708975	-70.1186	2.17321	65.2886	1.36359
-80.2944	2.86623	-55.1587	0.98585	-57.313	0.867663	19.0795	-1.70199	79.3089	2.33497	-31.7247	-1.24846	-4.04107	-3.32177	-43.3099	0.134179	-70.8348	1.70095	-74.3585	2.7328	6.97863	-3.23819	34.0796	-0.868024	-60.6935	1.61713	-77.2233	2.60212	46.8451	0.346977	-50.0651	0.449542	-55.3707	1.03235	-54.03	0.528983	-58.8543	1.13964	80.5121	2.8232	-71.637	1.83392	57.7255	0.913088	52.0418	0.73728	-70.7202	2.0523	64.836	1.52739
-80.7642	2.71423	-55.5197	0.877082	-57.7599	0.817618	18.7529	-2.08253	78.8219	2.6019	-32.3664	-1.17341	-4.45475	-3.41598	-43.7568	-0.127423	-71.3047	1.94136	-74.9258	2.57518	6.54891	-3.3132	33.3634	-0.964801	-61.043	1.37727	-77.7848	2.61972	46.2778	0.171097	-50.6266	0.313688	-55.8233	0.971908	-54.4941	0.838358	-59.4043	1.08457	79.9907	2.67078	-72.2901	2.11888	57.0896	0.952596	51.7611	0.624765	-71.3161	1.98507	64.3776	1.61422
-81.2398	2.98266	-55.8692	0.759449	-58.1896	0.993567	18.455	-2.02943	78.3177	2.44739	-32.9967	-1.16927	-4.85066	-3.04966	-44.2152	0.149216	-71.763	1.64007	-75.5274	2.56123	6.11346	-3.26085	32.63	-0.893419	-61.4039	1.4636	-78.3463	2.56098	45.6934	-0.104706	-51.1824	0.501227	-56.276	1.19938	-54.9524	0.856878	-59.9658	1.43169	79.4808	2.81707	-72.9261	1.88033	56.4077	0.771583	51.5204	0.856405	-71.8891	1.88153	63.9192	1.6585
-81.7153	2.8944	-56.2129	0.915285	-58.6022	0.829376	18.1742	-1.9155	77.802	2.45991	-33.5983	-1.16371	-5.23283	-3.06825	-44.6965	0.244498	-72.2042	1.65824	-76.1691	2.56875	5.66942	-3.53324	31.8851	-0.889762	-61.7935	1.43325	-78.9021	2.33818	45.0861	-0.0166321	-51.7381	0.679781	-56.7286	1.15507	-55.3993	0.954976	-60.533	1.41644	78.9938	2.79672	-73.5392	2.04988	55.6973	0.862504	51.3141	0.607064	-72.4506	2.11759	63.4494	1.41609
-82.1966	3.05938	-56.551	1.01202	-58.9975	0.909122	17.8878	-2.35552	77.2749	2.40179	-34.1827	-0.730666	-5.60067	-2.8782	-45.1892	0.191814	-72.6282	1.86806	-76.8452	2.89311	5.21908	-3.49006	31.1174	-1.06895	-62.2004	1.37789	-79.4579	2.45517	44.4558	-0.0688632	-52.2996	0.613244	-57.187	1.02578	-55.8348	0.89197	-61.1003	1.39172	78.5182	2.49995	-74.1293	2.25995	54.941	0.709022	51.148	0.634743	-72.9892	2.07414	62.9796	1.32374
-82.6779	2.95981	-56.8833	1.09864	-59.3757	1.13174	17.5841	-1.98609	76.7363	2.75449	-34.7499	-0.801253	-5.95304	-3.01205	-45.7049	0.16898	-73.035	2.01578	-77.5499	2.81416	4.76243	-3.1728	30.3496	-1.09921	-62.6243	1.44586	-80.0136	2.5488	43.8084	-0.0473589	-52.8611	0.598337	-57.6396	0.872155	-56.2588	0.845842	-61.656	1.44241	78.0598	2.87417	-74.6908	2.15939	54.156	0.707382	51.0105	0.527305	-73.5163	2.33293	62.504	1.12956
-83.1649	2.92273	-57.2042	1.32596	-59.7309	1.23196	17.2575	-2.05997	76.1863	2.54328	-35.2942	-1.01649	-6.29108	-2.7251	-46.232	0.279008	-73.4303	2.13793	-78.2947	2.91389	4.29833	-3.29018	29.5818	-1.15448	-63.0712	1.68326	-80.5637	2.49957	43.1323	0.0920324	-53.4226	0.673365	-58.098	1.24711	-56.677	0.790211	-62.1946	1.631	77.6129	2.75164	-75.2352	2.23768	53.3252	0.541873	50.8787	0.552578	-74.0319	2.16608	62.0227	1.32763
-83.6462	2.95408	-57.5193	1.06638	-60.0747	1.14973	16.9137	-2.04758	75.619	2.3509	-35.8214	-1.03832	-6.60621	-2.74972	-46.782	0.292462	-73.8142	1.81572	-79.074	2.71084	3.82793	-2.87374	28.837	-1.16595	-63.5411	1.69889	-81.108	2.4381	42.439	0.0664062	-53.9956	0.876434	-58.5621	1.02608	-57.0781	1.05536	-62.7103	1.63862	77.1832	2.66591	-75.7565	2.15515	52.4601	0.60102	50.724	0.441705	-74.5247	2.25301	61.5415	1.46465
-84.1332	2.80498	-57.8229	1.11665	-60.3955	1.13255	16.5528	-2.27206	75.0461	2.33026	-36.3256	-0.694005	-6.91561	-3.19171	-47.3435	0.426897	-74.1866	1.97424	-79.8589	3.12918	3.35009	-3.26365	28.1093	-1.28538	-64.0281	1.90288	-81.658	2.71249	41.7228	-0.0769638	-54.5685	0.752802	-59.0204	1.1688	-57.4734	0.957471	-63.2088	1.58831	76.7592	2.5614	-76.255	2.3059	51.5548	0.520063	50.5406	0.523654	-75.006	2.32071	61.0487	1.31111
-84.6202	2.94302	-58.1266	1.12133	-60.7049	1.17007	16.1689	-2.4561	74.4559	2.25941	-36.8126	-0.744689	-7.20782	-3.30497	-47.9222	0.311003	-74.5591	1.95051	-80.6267	3.18468	2.86594	-3.53942	27.3989	-1.17055	-64.538	1.85518	-82.1966	2.89592	40.978	-0.194154	-55.1472	0.532364	-59.4845	1.41115	-57.8573	0.887635	-63.69	1.70526	76.3352	2.64093	-76.7248	2.19788	50.6094	0.577052	50.3229	0.591385	-75.4701	2.59564	60.556	1.28241
-85.1072	3.35571	-58.4188	1.13492	-60.9914	1.08951	15.7621	-2.41936	73.8543	2.1328	-37.2767	-0.86029	-7.48284	-2.94247	-48.5238	0.333927	-74.9258	2.31779	-81.3715	2.85787	2.37434	-3.53722	26.7113	-1.44869	-65.0651	1.92259	-82.7409	2.80558	40.2159	-0.189	-55.7317	0.696691	-59.9486	1.05057	-58.224	0.947787	-64.1541	1.65153	75.9112	2.48944	-77.1775	2.32253	49.6239	0.7292	50.0708	0.510663	-75.917	2.36384	60.0575	1.1141
-85.5885	3.29866	-58.6996	1.27882	-61.2607	1.21721	15.3381	-2.27901	73.247	2.27379	-37.7236	-0.961287	-7.75213	-3.00143	-49.1369	0.450982	-75.281	2.17349	-82.0935	2.9825	1.87587	-3.31997	26.041	-1.32021	-65.6209	1.62723	-83.268	2.77123	39.4424	-0.331635	-56.3161	0.949689	-60.4127	1.39241	-58.5907	0.844219	-64.601	1.4563	75.4758	2.23427	-77.6015	2.65562	48.5983	0.354667	49.7901	0.405717	-76.3524	2.44712	59.559	1.2265
-86.0755	2.99239	-58.9803	1.2257	-61.5128	1.34638	14.8969	-2.59116	72.6396	2.19683	-38.1533	-0.594891	-7.9985	-3.31576	-49.7614	0.432303	-75.6362	2.21423	-82.7982	2.82653	1.37052	-3.23244	25.3878	-1.13692	-66.1881	1.71066	-83.7952	2.86431	38.6804	-0.358517	-56.9062	0.866203	-60.8825	1.45181	-58.9402	1.22104	-65.025	1.34584	75.0346	2.41346	-78.0083	2.48039	47.5326	0.249012	49.4749	0.319973	-76.765	2.2691	59.0491	1.05951
-86.5625	2.97745	-59.2668	1.2461	-61.7592	1.29993	14.4328	-2.51754	72.0266	2.165	-38.5544	-0.608134	-8.22768	-3.14491	-50.3802	0.556949	-75.9857	2.43009	-83.4743	2.85855	0.858292	-3.43616	24.7518	-1.39104	-66.784	1.77125	-84.3051	2.92565	37.9528	-0.404845	-57.5021	0.80598	-61.3466	1.51117	-59.2783	1.08799	-65.4318	1.29771	74.5934	2.44267	-78.3864	2.4344	46.4612	0.193524	49.1254	0.532454	-77.166	2.72844	58.5391	0.759755
-87.0496	3.21406	-59.5647	1.39107	-61.9998	1.41055	13.9515	-2.81813	71.425	1.9885	-38.944	-0.375225	-8.44541	-2.89697	-50.9876	0.620827	-76.3238	2.49385	-84.1275	3.04464	0.33879	-3.45742	24.133	-1.40741	-67.3971	1.95985	-84.8036	2.59574	37.2652	-0.504093	-58.1037	1.05582	-61.8107	1.24962	-59.6106	1.09711	-65.8157	1.52185	74.1465	2.16851	-78.7474	2.4969	45.4356	0.228775	48.7473	0.449171	-77.5499	2.74684	58.0178	0.954228
-87.5423	3.08433	-59.8799	1.2491	-62.2519	1.30971	13.4473	-2.54226	70.8176	1.85832	-39.3107	-0.575871	-8.64594	-3.15829	-51.5834	0.487006	-76.6618	2.5401	-84.7635	3.11981	-0.187243	-3.31921	23.5371	-1.65506	-68.0331	1.93522	-85.2906	2.81894	36.612	-0.382799	-58.711	1.0493	-62.2748	1.47148	-59.9314	1.12549	-66.1881	1.62352	73.6939	2.47585	-79.0797	2.44105	44.4788	0.251854	48.3348	0.274543	-77.9166	2.24229	57.4964	0.871489
-88.0293	3.4376	-60.2007	1.46767	-62.5212	1.43431	12.9202	-2.59909	70.2218	1.82924	-39.6602	-0.374783	-8.85221	-2.62421	-52.1736	0.683668	-76.9941	2.53268	-85.3708	2.95979	-0.71849	-3.33434	22.9527	-1.47004	-68.6862	2.12437	-85.7661	2.68205	35.9932	-0.546404	-59.3241	0.933354	-62.7389	1.36794	-60.2408	1.05666	-66.5376	1.66027	73.2355	2.18319	-79.3891	2.50425	43.5907	0.329198	47.8936	0.144701	-78.2718	2.40787	56.9692	0.810783
-88.5221	3.38	-60.533	1.4656	-62.7962	1.40783	12.3759	-2.4487	69.6202	2.00175	-39.9868	-0.497047	-9.0642	-3.0425	-52.7523	0.610077	-77.3207	2.4712	-85.9552	2.89402	-1.25478	-3.62831	22.3912	-1.5483	-69.3566	1.97317	-86.236	3.01765	35.4203	-0.471011	-59.9372	1.09924	-63.1973	1.54368	-60.5388	1.33937	-66.8642	2.02931	72.7772	2.01826	-79.6813	2.5581	42.7771	0.102158	47.4123	0.189333	-78.6099	2.9731	56.4307	0.780359
-89.0148	3.15512	-60.8768	1.37801	-63.0942	1.57827	11.8144	-2.84085	69.0243	1.64023	-40.2962	-0.425763	-9.29338	-2.90147	-53.3195	0.778289	-77.6358	2.42569	-86.5224	2.70019	-1.79508	-3.04889	21.8412	-1.42558	-70.0212	2.08078	-86.6886	2.51032	34.876	-0.443678	-60.556	1.04403	-63.6557	1.47887	-60.831	1.37015	-67.1794	1.94035	72.3073	2.22745	-79.9449	2.59351	42.0379	0.0756252	46.9081	0.230293	-78.9422	2.74796	55.8921	0.630656
-89.5075	3.37638	-61.2378	1.4361	-63.3978	1.54758	11.23	-2.9209	68.4284	1.69491	-40.5826	-0.40985	-9.53403	-2.80387	-53.8753	0.819283	-77.951	2.54422	-87.0667	3.00371	-2.34053	-3.24822	21.314	-1.70929	-70.6744	2.13374	-87.1298	3.12233	34.3775	-0.614864	-61.1805	1.2091	-64.114	1.33366	-61.1346	1.58064	-67.4716	1.87374	71.8432	2.14306	-80.2084	2.55437	41.3676	-0.0693226	46.3638	0.556425	-79.2917	2.89707	55.342	0.703527
89.9999	3.26301	-61.6045	1.45158	-63.7187	1.61162	10.6284	-2.82547	67.8325	1.86088	-40.8577	-0.288074	-9.80332	-2.86862	-54.4253	0.973133	-78.2604	2.40427	-87.5824	2.89819	-2.89	-3.37671	20.8041	-1.519	-71.3047	2.04554	-87.5652	3.039	33.9134	-0.649988	-61.8165	1.15859	-64.5667	1.6921	-61.4555	1.42988	-67.7466	1.86373	71.3677	2.21824	-80.4892	2.70295	40.766	-0.0712884	45.7908	0.100678	-79.6756	2.88362	54.792	0.755824
89.5075	3.00952	-61.9884	1.53866	-64.051	1.63933	10.0039	-2.65312	67.2424	1.72243	-41.1098	-0.0641363	-10.0783	-3.12761	-54.9639	0.930376	-78.5583	2.60436	-88.0809	3.07384	-3.44463	-3.13532	20.3114	-1.65989	-71.9235	2.18829	-87.9835	3.19676	33.4894	-0.366173	-62.441	1.30788	-65.025	1.55601	-61.7878	1.53873	-67.9987	1.791	70.8864	2.04115	-80.8043	2.69914	40.2389	-0.198215	45.1892	-0.0691819	-80.0881	3.08131	54.2305	0.964904
89.0091	3.22324	-62.3837	1.75543	-64.4005	1.60126	9.36214	-2.5332	66.6522	1.69237	-41.3676	-0.0638813	-10.3763	-2.81618	-55.491	1.02704	-78.8562	2.66441	-88.5564	2.90923	-4.00383	-3.38769	19.8301	-1.65168	-72.5193	2.32881	-88.396	3.28684	33.0998	-0.352358	-63.0541	1.33584	-65.4777	1.64318	-62.1316	1.49965	-68.2393	1.82464	70.4051	1.94193	-81.1481	2.74245	39.7805	-0.152366	44.5475	-0.216824	-80.5293	2.58699	53.669	0.966608
88.5106	3.13752	-62.7905	1.61001	-64.7557	1.64908	8.70897	-2.99245	66.0621	1.61097	-41.6426	-0.110346	-10.6914	-2.69208	-56.0067	0.986455	-79.1485	3.08202	-89.0148	2.98454	-4.56762	-2.92576	19.3717	-1.71728	-73.1037	2.19612	-88.7913	2.94395	32.7503	-0.156238	-63.6442	1.2219	-65.9246	1.73439	-62.4926	1.37224	-68.4571	1.75846	69.9124	2.00682	-81.532	2.7721	39.3909	-0.302172	43.8829	-0.240803	-81.0106	2.92464	53.096	0.604714
88.0121	3.38449	-63.2088	1.54692	-65.1339	1.68181	8.05006	-2.66914	65.4719	1.48235	-41.9348	-0.113472	-11.0237	-2.92492	-56.5166	0.974012	-79.4292	2.69043	-89.4445	2.74977	-5.136	-3.15485	18.9248	-1.82356	-73.6652	2.42443	-89.1752	2.86603	32.4352	-0.387698	-64.2	1.2403	-66.3715	1.79769	-62.865	1.46157	-68.6576	1.80704	69.4254	2.03923	-81.956	2.51124	39.0758	-0.241606	43.1839	-0.0468025	-81.5148	2.8134	52.5174	0.657704
87.5136	2.85559	-63.6385	1.60329	-65.5178	1.87166	7.40262	-2.76456	64.8875	1.56515	-42.2442	-0.164472	-11.3675	-2.43987	-57.0151	1.01841	-79.71	2.82183	-89.857	3.09208	-5.70896	-3.00904	18.4894	-1.9829	-74.2153	2.27646	-89.5534	3.45863	32.1601	-0.286677	-64.7328	1.52882	-66.8241	1.71666	-63.2603	1.65542	-68.8352	1.97464	68.9269	1.98104	-82.4086	2.53972	38.8294	-0.25102	42.4677	-0.198519	-82.0591	2.7875	51.9329	0.706491
87.0152	3.32066	-64.0797	1.64496	-65.9189	1.66496	6.76091	-3.08375	64.3031	1.70403	-42.5708	0.0455531	-11.7342	-2.73664	-57.5021	0.885562	-79.9792	3.15822	89.7539	3.21838	-6.28535	-2.94351	18.0539	-1.98686	-74.7481	2.40634	-89.9143	3.57953	31.9195	-0.654526	-65.2428	1.54683	-67.2653	1.68439	-63.6614	1.71699	-69.0128	2.06258	68.4284	1.74377	-82.8956	2.7297	38.6518	-0.250184	41.7515	-0.413092	-82.632	2.67404	51.3428	0.470974
86.5224	2.90708	-64.538	1.67486	-66.3314	1.80669	6.13065	-3.16494	63.7187	1.57064	-42.9146	-0.0780585	-12.1181	-2.7299	-57.9834	1.01929	-80.2485	2.88182	89.3815	3.34664	-6.86977	-3.0786	17.6242	-1.90523	-75.2581	2.54038	89.731	3.49731	31.719	-0.956241	-65.724	1.52866	-67.7122	1.96239	-64.0797	1.51566	-69.2019	1.8611	67.9185	1.82471	-83.4227	2.82624	38.5486	-0.557122	41.0467	-0.317466	-83.2394	3.20814	50.7469	0.406994
86.0297	3.15022	-65.0021	2.06698	-66.7554	1.86697	5.50326	-3.19414	63.1343	1.47153	-43.2813	0.0671965	-12.5191	-2.53205	-58.4532	1.0666	-80.5293	3.26191	89.032	2.73094	-7.45992	-2.9089	17.2002	-1.99712	-75.7565	2.21281	89.393	2.99221	31.5528	-0.808903	-66.1767	1.61584	-68.1534	2.13553	-64.5151	1.69677	-69.4254	1.98421	67.4028	1.90956	-83.9842	3.04784	38.5028	-0.180339	40.3477	-0.220651	-83.8811	3.28048	50.1396	0.216378
85.5427	3.17401	-65.4834	1.56616	-67.1965	2.21058	4.88504	-3.29334	62.5499	1.37304	-43.6594	-0.0949519	-12.9374	-2.81532	-58.9173	1.18239	-80.8272	2.91748	88.7054	3.21766	-8.05006	-2.8579	16.7762	-2.02949	-76.2378	2.32874	89.0664	3.28399	31.4268	-0.922897	-66.6064	1.48391	-68.5946	1.86592	-64.9677	1.59928	-69.6775	2.14114	66.8814	1.45268	-84.5801	2.91319	38.4627	-0.245028	39.6544	-0.290196	-84.5515	3.14963	49.5322	0.37383
85.0614	3.16025	-65.9761	2.12626	-67.6549	1.88705	4.27484	-2.84976	61.9769	1.24639	-44.0605	0.398233	-13.3671	-2.27937	-59.3699	1.34493	-81.1423	2.74384	88.3903	3.09158	-8.65167	-2.79858	16.358	-2.15181	-76.7019	2.3028	88.734	3.41321	31.3351	-0.742794	-67.0075	1.60354	-69.0357	2.15946	-65.4318	1.58905	-69.9582	2.42372	66.3486	1.62023	-85.2104	2.66567	38.3767	-0.3682	38.9669	-0.257953	-85.2562	2.95941	48.9134	0.339603
84.5916	2.8325	-66.4803	2.15597	-68.1247	2.14309	3.67152	-2.97024	61.4039	1.05064	-44.4788	0.0949397	-13.8198	-2.4025	-59.8111	1.23063	-81.4747	2.61887	88.0694	2.74236	-9.25328	-2.58145	15.9397	-2.36169	-77.1488	2.73564	88.3788	2.75786	31.2778	-1.07657	-67.3856	1.77695	-69.4769	1.97916	-65.9131	1.8008	-70.2676	2.20359	65.8043	1.75719	-85.8807	2.77927	38.222	-0.275904	38.2908	-0.329013	-85.9953	2.88933	48.2947	0.187293
84.1217	3.24093	-67.0017	1.98087	-68.6003	1.85212	3.07507	-3.39538	60.8424	1.11525	-44.9199	0.0449061	-14.2896	-2.17866	-60.2466	1.18909	-81.8299	2.85133	87.7371	2.91412	-9.86061	-2.68874	15.5272	-2.29724	-77.5786	2.45977	88.0064	2.71869	31.2606	-0.920105	-67.7351	1.64421	-69.9124	2.13679	-66.4059	1.87733	-70.6057	2.20048	65.2485	1.61635	-86.5855	2.95254	38.0101	-0.451925	37.6204	-0.417909	-86.7631	3.15637	47.6759	-0.0367459
83.6576	2.98864	-67.5289	1.76134	-69.0988	1.87121	2.48607	-3.14178	60.2867	1.23109	-45.3726	0.276572	-14.7766	-2.48894	-60.682	1.12784	-82.2081	2.98084	87.3819	2.90304	-10.4737	-2.50621	15.1204	-2.29634	-77.9968	2.50182	87.6053	2.99962	31.2835	-1.08162	-68.056	1.62208	-70.3478	2.08999	-66.9158	1.61666	-70.9723	2.16942	64.6813	1.51571	-87.3303	3.18335	37.7293	-0.58456	36.9558	-0.454207	-87.5709	2.97655	47.0628	0.193913
83.205	2.75515	-68.0732	1.78644	-69.603	1.87009	1.90337	-2.84235	59.7366	1.28358	-45.8481	0.13563	-15.2808	-2.42448	-61.1232	1.2757	-82.6034	2.75528	87.0152	3.23966	-11.0925	-2.86808	14.7193	-2.08301	-78.3922	2.55887	87.1813	2.86502	31.3294	-0.764042	-68.3539	1.8668	-70.7833	2.01974	-67.4429	1.78613	-71.3677	2.33943	64.1083	1.79869	-88.1038	3.17045	37.3798	-0.686757	36.3026	-0.409984	-88.4132	2.87971	46.4612	0.0754959
82.7524	3.35358	-68.6232	1.97909	-70.1244	2.00577	1.32697	-2.98394	59.1923	1.11106	-46.3409	0.319183	-15.8022	-2.11834	-61.5586	1.32606	-83.0159	2.87264	86.6313	3.09768	-11.7113	-2.62968	14.3182	-2.54132	-78.776	2.6807	86.7287	3.2009	31.3809	-0.734449	-68.6232	1.97137	-71.2187	2.25685	-67.9815	2.05977	-71.7974	2.1586	63.5239	1.50055	-88.9174	3.17582	36.9673	-0.650296	35.6495	-0.717049	-89.2841	2.98945	45.8596	0.105407
82.3112	2.91148	-69.179	2.01884	-70.6629	2.06118	0.758024	-2.76114	58.6537	1.01215	-46.8508	0.380276	-16.3465	-2.34726	-61.9941	1.54764	-83.4514	3.18822	86.2302	3.05	-12.3415	-2.32403	13.9229	-2.46553	-79.1427	2.57255	86.2531	2.89157	31.3981	-1.29719	-68.8639	1.82115	-71.6484	2.36762	-68.5373	1.96886	-72.2558	2.20296	62.928	1.54766	-89.7711	2.93097	36.4917	-0.808137	35.002	-0.790215	89.8227	3.15224	45.2694	0.1663
81.87	3.03866	-69.7233	2.07611	-71.1958	2.22237	0.194462	-3.06005	58.1266	0.932334	-47.3836	0.408776	-16.8965	-2.22391	-62.4295	1.4604	-83.9097	3.27546	85.812	2.72476	-12.9775	-2.50454	13.5275	-2.2706	-79.4922	2.75337	85.7489	2.84247	31.3752	-1.28337	-69.0816	1.82593	-72.0839	2.55343	-69.1102	2.19381	-72.7428	2.2766	62.3207	1.51098	89.3528	2.85813	35.9531	-0.729281	34.366	-0.433162	88.9403	3.21698	44.685	-0.153934
81.4346	3.00879	-70.2619	1.98853	-71.7286	1.98256	-0.362568	-2.98908	57.5995	0.950096	-47.928	0.4037	-17.4752	-2.06984	-62.865	1.46632	-84.3853	3.04099	85.3765	2.8722	-13.6192	-2.4146	13.1379	-2.75334	-79.836	3.02399	85.2218	2.91441	31.3122	-1.14005	-69.2707	1.94898	-72.5079	2.21823	-69.7004	2.0238	-73.2642	2.37931	61.7019	1.39051	88.4877	2.9537	35.3458	-0.958256	33.7301	-0.590652	88.0809	2.69902	44.1006	-0.276243
81.0106	3.1887	-70.7947	2.1151	-72.25	1.94291	-0.913868	-3.02437	57.0838	1.04512	-48.4952	0.365146	-18.0654	-2.31303	-63.3062	1.46548	-84.878	2.79663	84.9239	2.64714	-14.2667	-2.51928	12.7541	-2.72888	-80.1912	2.81616	84.666	3.02254	31.2148	-1.20448	-69.4425	1.93097	-72.9376	2.32492	-70.302	1.93008	-73.8085	2.46208	61.0774	1.47392	87.6626	3.0139	34.6697	-1.02555	33.0998	-0.695084	87.2558	2.90546	43.5276	-0.176663
80.5866	2.86751	-71.3161	2.119	-72.76	2.03876	-1.45932	-2.87921	56.5739	0.999655	-49.0853	0.317848	-18.6613	-2.22329	-63.7416	1.5515	-85.3937	2.94716	84.454	2.8708	-14.9198	-2.32301	12.3759	-2.70655	-80.5579	3.05775	84.0874	2.9452	31.0715	-1.12336	-69.6144	2.05821	-73.3616	2.10047	-70.9208	2.15139	-74.3872	2.56712	60.4356	1.23298	86.8662	2.70722	33.9363	-0.951269	32.4753	-0.813796	86.4594	2.88368	42.9604	-0.0902841
80.1683	2.86379	-71.8318	2.02331	-73.2584	2.24229	-1.99905	-3.15794	56.0697	0.970176	-49.6869	0.327742	-19.2514	-2.25235	-64.1771	1.79451	-85.9323	2.91098	83.9728	3.04985	-15.5845	-2.52493	11.9977	-2.72758	-80.9475	3.01848	83.48	3.00756	30.8939	-1.00964	-69.8092	2.02936	-73.7856	2.45643	-71.551	2.42967	-75.0002	2.34096	59.7825	1.30132	86.1099	2.67162	33.1284	-1.17916	31.8565	-0.893377	85.6916	3.40728	42.3989	-0.260552
79.7615	2.85591	-72.3417	1.9698	-73.7512	2.26966	-2.53305	-3.33876	55.5712	0.870773	-50.3057	0.607922	-19.8301	-2.15084	-64.6182	1.76059	-86.4938	2.96177	83.4686	2.54611	-16.2491	-2.1525	11.6253	-2.53384	-81.3543	3.22913	82.844	2.91332	30.6762	-1.19022	-70.0442	1.83875	-74.2038	2.66448	-72.1985	2.13689	-75.642	2.29394	59.1236	1.24414	85.3937	2.79837	32.2633	-1.09689	31.2434	-0.895367	84.9583	2.82552	41.8431	-0.413447
79.3547	2.65882	-72.8402	2.2205	-74.2382	2.18253	-3.06017	-3.48283	55.0785	0.807045	-50.9303	0.582833	-20.3973	-1.7391	-65.0537	1.73685	-87.0667	2.88515	82.9472	2.73877	-16.9252	-2.39603	11.2586	-2.59019	-81.7726	2.80835	82.1851	2.61903	30.4184	-1.29271	-70.3077	1.93423	-74.6221	2.30118	-72.8287	2.24601	-76.3123	2.45657	58.4475	1.08438	84.7119	2.49491	31.3294	-1.06428	30.6361	-0.971649	84.2535	2.99212	41.2931	-0.274739
78.9537	2.60238	-73.3272	2.20037	-74.708	2.18817	-3.57583	-2.6252	54.5972	0.784236	-51.5319	0.603011	-20.9531	-1.82519	-65.4891	1.7605	-87.6683	2.98098	82.4143	3.07377	-17.607	-2.33684	10.8805	-2.40669	-82.2138	3.17687	81.4976	2.88055	30.1204	-1.42647	-70.5999	1.96619	-75.0403	2.31835	-73.4475	2.55582	-77.0113	2.64866	57.7599	1.03695	84.0644	2.50236	30.3496	-1.13064	30.0345	-1.04772	83.5774	2.89787	40.7488	-0.447715
78.5583	2.76213	-73.8142	2.22432	-75.1779	2.11227	-4.07832	-2.8978	54.1159	0.588207	-52.122	0.648813	-21.5031	-2.11582	-65.9303	2.14114	-88.2871	3.0796	81.8586	3.34183	-18.2946	-2.38214	10.4851	-2.65388	-82.6664	2.89888	80.7814	2.81885	29.7824	-1.65592	-70.9265	2.20504	-75.4586	2.44528	-74.0434	2.23942	-77.7447	2.57141	57.0666	1.17547	83.4571	2.60418	29.3756	-1.23774	29.4501	-0.907895	82.93	2.83278	40.2102	-0.447366
78.1744	2.8531	-74.2898	2.17351	-75.6305	2.34787	-4.56705	-3.59444	53.6404	0.601385	-52.6892	0.636907	-22.036	-1.87855	-66.3658	1.99069	-88.9231	3.10766	81.2913	2.74991	-18.9936	-1.9886	10.0726	-3.0185	-83.142	3.09702	80.0423	2.73583	29.4099	-1.66094	-71.2875	2.45638	-75.8711	2.42977	-74.6164	2.21165	-78.5125	2.71105	56.3619	1.19866	82.8841	2.54875	28.4245	-1.30134	28.8828	-0.891805	82.3112	2.61656	39.6716	-0.366474
77.7848	2.56029	-74.7596	2.41124	-76.0774	1.88249	-5.04261	-3.24697	53.1533	0.446037	-53.245	0.560405	-22.5574	-1.86775	-66.8012	2.03167	-89.582	3.04144	80.7012	2.81339	-19.6983	-2.01973	9.63716	-3.26091	-83.629	3.42166	79.2688	2.41344	28.9917	-1.7378	-71.6771	2.35487	-76.2837	2.39907	-75.1721	2.30017	-79.3032	2.50089	55.6744	1.05924	82.3456	2.35979	27.5077	-1.27376	28.3385	-1.01318	81.7268	2.87129	39.1445	-0.196847
77.4009	2.55343	-75.218	2.56037	-76.5128	2.09864	-5.50384	-3.18695	52.6434	0.242287	-53.7779	0.890978	-23.0673	-1.73425	-67.2424	1.92512	89.7482	2.91837	80.0938	2.49065	-20.4088	-2.20503	9.17879	-2.95436	-84.1389	3.19297	78.4724	2.93118	28.5333	-1.86936	-72.1011	2.29479	-76.6905	2.35283	-75.7107	2.30745	-80.111	2.77753	55.0097	0.985719	81.8414	2.45231	26.6196	-1.33045	27.8114	-1.30458	81.171	2.63273	38.6231	-0.472183
77.0171	2.50607	-75.6706	2.35561	-76.9426	2.24156	-5.95304	-3.25893	52.1048	0.211016	-54.2993	0.716318	-23.5715	-1.78309	-67.6778	2.09515	89.0893	3.04078	79.475	2.55821	-21.1307	-1.99143	8.70324	-2.92582	-84.666	3.22989	77.6645	2.50758	28.0348	-1.75025	-72.5594	2.34924	-77.0973	2.49431	-76.2264	2.71088	-80.9017	2.74647	54.368	0.995779	81.3773	2.46919	25.7602	-1.36957	27.3015	-1.40943	80.6381	2.61045	38.1017	-0.615019
76.6217	2.54607	-76.1175	2.44102	-77.3608	2.14323	-6.38276	-3.05387	51.5433	0.609746	-54.7977	0.934563	-24.0585	-1.48054	-68.1133	2.09231	88.4418	3.14042	78.8333	2.76296	-21.8584	-2.1562	8.21049	-2.93377	-85.2046	2.94327	76.8624	2.73039	27.4963	-2.12774	-73.0464	2.34436	-77.5041	2.27072	-76.7248	2.4017	-81.6637	2.64188	53.7435	0.914344	80.9475	2.30806	24.9294	-1.45706	26.8144	-1.29759	80.1397	2.41502	37.5918	-0.656222
76.2264	2.54588	-76.553	2.46309	-77.7676	2.04538	-6.80674	-3.38189	50.9589	0.486987	-55.2847	1.02986	-24.5398	-1.5809	-68.5545	1.98812	87.8116	3.03223	78.1802	2.9539	-22.5746	-1.79027	7.6891	-3.08024	-85.7661	3.30897	76.1003	2.61848	26.9176	-1.88258	-73.5678	2.53008	-77.9109	2.58548	-77.2004	2.27061	-82.3914	2.61897	53.1476	0.898947	80.5579	2.47595	24.133	-1.68586	26.3446	-1.56429	79.6641	2.4731	37.0819	-0.55767
75.8253	2.60628	-76.9827	2.73059	-78.1687	2.30237	-7.20782	-3.15788	50.3401	0.56689	-55.7488	0.97801	-25.0039	-1.66021	-68.9956	2.18245	87.2042	3.09442	77.5098	2.51757	-23.2621	-1.84272	7.15052	-3.3053	-86.3448	3.41094	75.3669	2.36183	26.2988	-1.72742	-74.1236	2.67777	-78.3119	2.9808	-77.6588	2.51399	-83.0961	2.64731	52.5689	0.832198	80.197	2.40051	23.3652	-1.65137	25.8977	-1.58875	79.2229	2.54819	36.5777	-0.437222
75.4242	2.43934	-77.4067	2.5668	-78.5583	2.18365	-7.60316	-2.93946	49.6984	0.243905	-56.1957	0.9324	-25.4623	-1.63964	-69.4425	2.15085	86.6084	3.10775	76.8452	2.59437	-23.9153	-1.81748	6.59475	-3.3324	-86.935	2.88721	74.6737	2.51813	25.6399	-1.91971	-74.708	2.53873	-78.713	2.73075	-78.0999	2.66451	-83.7665	2.9859	52.0189	0.732898	79.8761	2.31816	22.6204	-1.75588	25.468	-1.22456	78.8047	2.80052	36.0792	-0.408657
75.0174	2.28938	-77.8249	2.74243	-78.9422	2.42752	-7.98131	-3.28606	49.0338	0.342227	-56.6312	1.2419	-25.9092	-1.56796	-69.9009	2.19478	86.0297	3.16815	76.192	2.74972	-24.5341	-1.6461	6.01033	-3.04424	-87.548	2.6583	74.0147	2.32522	24.9351	-1.97669	-75.3268	2.79784	-79.1084	2.6648	-78.5125	2.38577	-84.4082	2.93323	51.486	0.745694	79.5839	2.42862	21.9042	-1.63781	25.0612	-1.48278	78.4151	2.77649	35.5864	-0.865696
74.6106	2.39779	-78.2317	2.53724	-79.3146	2.60471	-8.34227	-3.13508	48.3348	0.155888	-57.0437	0.993934	-26.3446	-1.47197	-70.365	2.16845	85.4682	3.26924	75.5732	2.74956	-25.1242	-1.65302	5.41102	-2.80795	-88.1783	2.88971	73.3902	2.12161	24.196	-1.84438	-75.98	2.53087	-79.5094	3.23112	-78.9135	2.40296	-85.0155	2.75288	50.9818	0.679563	79.3261	2.60411	21.2224	-1.79805	24.6716	-1.25946	78.0312	2.88004	35.0994	-0.78908
74.1981	2.23596	-78.6328	2.41765	-79.6813	2.41771	-8.69178	-2.90475	47.6128	0.41345	-57.4448	0.962004	-26.7686	-1.32204	-70.8406	2.04649	84.9239	3.25291	74.9716	2.63797	-25.68	-1.66723	4.78707	-3.41815	-88.8257	2.63947	72.8001	2.15893	23.4111	-1.88622	-76.6618	2.42447	-79.9048	2.92486	-79.2917	2.63624	-85.6	2.61105	50.4948	0.631106	79.074	2.80791	20.5635	-1.65074	24.3049	-1.5357	77.653	2.43646	34.6181	-0.778023
73.7798	2.21261	-79.0281	2.95262	-80.0365	2.67185	-9.02409	-3.09619	46.8623	0.292198	-57.8229	0.929605	-27.1869	-1.37885	-71.3276	2.14657	84.391	2.8441	74.3929	2.45812	-26.2014	-1.69125	4.14249	-3.10019	-89.4904	3.42315	72.25	2.08697	22.5917	-2.01353	-77.3723	2.79105	-80.3001	2.97711	-79.6527	2.73855	-86.15	2.91834	50.0307	0.57845	78.799	2.51904	19.9275	-1.75995	23.9554	-1.77247	77.2749	2.45864	34.1369	-0.837203
73.3616	2.41116	-79.4177	3.12821	-80.386	2.70169	-9.34495	-3.1071	46.083	0.0201834	-58.1839	0.871138	-27.5937	-1.26052	-71.8203	2.27652	83.8811	3.01565	73.8371	2.61842	-26.6941	-1.50413	3.47728	-2.99122	89.8284	3.31727	71.7286	2.16422	21.7552	-2.1456	-78.1114	2.72907	-80.6897	2.92703	-79.9964	2.64543	-86.6714	3.03812	49.5953	0.527067	78.501	2.4339	19.3202	-1.85749	23.6288	-1.67966	76.8967	2.52637	33.667	-0.765029
72.9376	2.26095	-79.8016	2.9778	-80.7241	2.73533	-9.64862	-2.78444	45.2752	0.0342727	-58.5334	1.23945	-27.9833	-1.35498	-72.3245	2.39696	83.3826	3.12839	73.31	2.33437	-27.1525	-1.57466	2.78859	-3.3548	89.1466	3.24098	71.2474	2.16476	20.9359	-2.14835	-78.8505	2.70771	-81.0793	3.02824	-80.3173	2.56814	-87.1641	3.23176	49.177	0.539749	78.1744	2.355	18.7415	-1.60388	23.3194	-1.84335	76.5186	2.3272	33.1972	-0.942689
72.5079	1.95779	-80.1912	2.49079	-81.0564	2.87579	-9.94083	-2.78118	44.4386	0.299244	-58.8657	1.21924	-28.3672	-1.42985	-72.8345	2.38357	82.9013	3.17251	72.8058	2.67506	-27.5765	-1.30392	2.07755	-3.13474	88.4705	3.36523	70.8062	1.94591	20.1395	-2.07893	-79.5782	2.75825	-81.4747	2.67054	-80.621	2.72206	-87.6282	3.27968	48.7817	0.226157	77.8249	2.14554	18.1857	-2.25414	23.0329	-1.70341	76.1404	2.14862	32.7331	-1.02432
72.0781	2.19339	-80.5808	2.7203	-81.4002	2.76668	-10.2216	-2.70256	43.5735	0.0348871	-59.1751	1.08901	-28.7396	-1.52971	-73.3559	2.47721	82.4372	2.92163	72.3188	2.53929	-27.9661	-1.41882	1.34531	-2.90234	87.8173	3.05015	70.3937	2.23256	19.3832	-2.17741	-80.3058	2.79981	-81.87	2.84215	-80.9017	2.77478	-88.0637	3.15742	48.4092	0.162527	77.4525	2.29852	17.6471	-2.25165	22.7636	-1.87763	75.7565	2.23296	32.2747	-1.11513
71.6427	1.90126	-80.9819	2.71469	-81.7497	2.84677	-10.4851	-2.70805	42.6797	-0.0191313	-59.4731	1.12445	-29.1063	-1.36948	-73.8887	2.37734	81.9903	2.9128	71.8604	2.44334	-28.3271	-1.27698	0.594158	-3.41773	87.1699	3.25952	70.0155	2.0441	18.6498	-2.2391	-81.0163	2.9383	-82.2654	2.84885	-81.1653	2.87377	-88.4705	2.9239	48.0597	0.170028	77.0514	2.52346	17.1257	-2.35324	22.5115	-1.6098	75.3784	2.49795	31.8278	-1.06385
71.2073	1.988	-81.383	2.80125	-82.1106	2.88242	-10.7487	-2.67078	41.7572	-0.0482704	-59.7538	1.05628	-29.4558	-1.52184	-74.4273	2.45365	81.5549	2.82994	71.425	2.5711	-28.6479	-1.2053	-0.164038	-3.10108	86.5453	3.23312	69.6775	1.96572	17.9451	-2.32069	-81.7268	2.77637	-82.6607	2.8356	-81.4116	2.6789	-88.8429	3.03408	47.7274	0.293787	76.6274	2.56806	16.6215	-2.03309	22.2766	-1.90164	74.9945	2.58029	31.3809	-1.21067
70.7661	1.88824	-81.7898	3.03527	-82.4831	2.92025	-11.0294	-2.6162	40.8233	-0.147915	-60.0346	1.15748	-29.8053	-1.32256	-74.9773	2.58171	81.1366	3.02772	71.0125	2.30065	-28.9459	-1.30386	-0.909858	-2.98386	85.9266	3.25927	69.3681	1.85291	17.2747	-2.27581	-82.4258	2.73056	-83.0618	2.906	-81.6351	2.84284	-89.1924	3.07142	47.4238	0.498588	76.1748	2.26375	16.1402	-2.45887	22.0302	-2.063	74.6164	2.10748	30.934	-1.09909
70.3192	1.85126	-82.2023	3.16115	-82.8612	2.90213	-11.3388	-2.95224	39.9065	-0.174141	-60.3268	1.08902	-30.1605	-1.14401	-75.5388	2.21659	80.7355	2.94615	70.6171	2.30202	-29.2037	-1.34546	-1.6335	-3.01159	85.3249	3.1682	69.093	1.83962	16.633	-2.07824	-83.1191	2.82562	-83.4628	2.99376	-81.8471	3.13556	-89.5075	2.96797	47.1315	0.277982	75.6992	1.98791	15.6761	-2.243	21.761	-2.06537	74.2382	2.28354	30.4986	-1.03608
69.8723	1.90583	-82.6149	2.88768	-83.2508	3.03322	-11.6826	-2.95994	39.0356	-0.15914	-60.6247	1.47012	-30.5215	-1.23159	-76.106	2.58268	80.3517	2.65876	70.2504	2.41936	-29.4329	-1.11823	-2.33538	-3.62234	84.7405	2.85705	68.8581	1.72277	16.0199	-2.70618	-83.8009	2.76028	-83.8696	3.0017	-82.0419	2.50084	-89.7998	3.1012	46.8336	0.11682	75.195	2.09237	15.2292	-2.41031	21.463	-1.66057	73.8601	2.42422	30.0688	-1.06704
69.4196	1.94161	-83.0388	2.58058	-83.6519	2.8369	-12.0493	-3.01897	38.2049	-0.192101	-60.9398	1.38489	-30.8939	-1.37258	-76.6905	2.69961	79.9792	2.73697	69.9066	2.10546	-29.6277	-1.03524	-3.01605	-3.48433	84.1676	3.03495	68.6576	1.76238	15.4355	-2.32652	-84.477	2.92538	-84.2707	3.21331	-82.2367	2.70241	89.9373	2.9632	46.5185	0.161668	74.6679	2.39049	14.8052	-2.29234	21.1479	-1.89773	73.4762	1.92375	29.6391	-1.19939
68.967	1.93657	-83.4628	2.62982	-84.0644	3.01554	-12.4504	-2.31957	37.4199	-0.271492	-61.2722	1.27896	-31.2663	-1.20864	-77.2749	2.78286	79.624	2.78502	69.5858	2.21863	-29.811	-1.07548	-3.6761	-3.02338	83.6118	2.73094	68.4857	1.83024	14.8855	-2.4183	-85.1473	2.8389	-84.6832	2.82362	-82.443	3.00578	89.7081	2.86933	46.1862	0.0557134	74.1179	2.03118	14.3984	-2.61791	20.8041	-1.72583	73.098	2.19848	29.2209	-1.40712
68.5029	1.79903	-83.8925	2.92072	-84.4884	2.92875	-12.8801	-2.20109	36.6808	-0.368632	-61.6102	1.3258	-31.6502	-1.14081	-77.8765	2.5277	79.2688	2.77592	69.2878	2.15967	-30.0116	-1.29994	-4.31323	-3.09573	83.0618	3.39329	68.3138	1.67054	14.3583	-2.33258	-85.812	2.72397	-85.09	3.05525	-82.6664	2.6755	89.5018	2.75343	45.8309	-0.187305	73.5392	1.70438	14.0146	-2.4318	20.4432	-2.08025	72.7199	2.0848	28.8026	-1.3922
68.0273	1.71637	-84.328	3.07357	-84.9181	2.7704	-13.3327	-2.37905	35.9875	-0.367998	-61.9654	1.61207	-32.0456	-1.06921	-78.4896	2.69006	78.8964	2.67558	69.0128	2.23098	-30.2522	-1.26299	-4.93031	-3.00397	82.5346	3.22276	68.1247	1.75863	13.8656	-2.548	-86.4709	2.99436	-85.5026	3.05062	-82.9013	2.86324	89.307	2.78864	45.4642	-0.155914	72.9376	1.88666	13.6479	-2.45438	20.0478	-2.20875	72.3417	2.01295	28.3901	-1.20986
67.5461	1.75702	-84.7692	2.76599	-85.3593	2.76843	-13.8255	-2.44953	35.3401	-0.459816	-62.3379	1.54128	-32.4409	-1.15387	-79.1084	2.69739	78.5125	2.54626	68.7607	1.8736	-30.5387	-1.11942	-5.52676	-2.82785	82.0132	2.82091	67.9013	2.04178	13.4015	-2.36112	-87.124	2.83409	-85.9151	3.55105	-83.1534	2.69075	89.1007	3.01647	45.0746	-0.113189	72.3073	1.84077	13.2984	-2.48122	19.6353	-2.30094	71.9636	1.83082	27.9661	-1.4225
67.0476	1.84091	-85.2161	2.48513	-85.812	2.89925	-14.3411	-2.5333	34.7327	-0.524489	-62.7217	1.48335	-32.8477	-0.808481	-79.7214	2.64742	78.1114	3.01644	68.5315	2.11814	-30.871	-0.763786	-6.10201	-3.23475	81.509	2.78336	67.6435	1.79662	12.966	-2.36477	-87.7657	3.12414	-86.3334	3.14675	-83.417	2.85244	88.8716	3.01542	44.6678	-0.0500951	71.6542	1.94452	12.9718	-2.77728	19.1941	-2.47833	71.5854	1.73439	27.5364	-1.6081
66.5434	1.67413	-85.663	2.69941	-86.2761	3.21203	-14.8912	-2.18578	34.177	-0.432445	-63.1171	1.47439	-33.2602	-0.847085	-80.323	3.15553	77.6989	2.5686	68.3253	2.01756	-31.2434	-0.692822	-6.65205	-3.56962	81.0163	3.24674	67.357	1.67698	12.5592	-2.41038	-88.4075	3.27177	-86.7516	3.28073	-83.6977	2.95275	88.6195	3.06058	44.2496	-0.188794	70.9781	1.63882	12.6624	-2.45891	18.73	-2.34005	71.1958	1.87597	27.0837	-1.47584
66.0277	1.59357	-86.1214	2.85381	-86.7459	3.03071	-15.4699	-2.36499	33.6556	-0.598565	-63.5239	1.46873	-33.6785	-0.945707	-80.9074	3.24617	77.2691	2.31647	68.1362	2.01621	-31.6617	-0.680169	-7.1849	-2.87478	80.5407	2.83241	67.0304	1.61542	12.1754	-2.61141	-89.0377	2.8486	-87.1699	2.9183	-83.99	3.02016	88.3444	3.11784	43.8027	-0.18737	70.2848	1.74372	12.3759	-2.54542	18.243	-2.54987	70.7775	2.1181	26.6196	-1.31659
65.5063	1.92028	-86.5797	2.89886	-87.2329	3.07416	-16.0829	-2.08385	33.1857	-0.754947	-63.9479	1.73391	-34.1082	-0.54107	-81.4747	3.05047	76.8222	2.59817	67.9586	2.01242	-32.12	-0.851924	-7.70056	-2.97746	80.0767	2.67843	66.6752	1.52721	11.8259	-2.21513	-89.668	2.77791	-87.5939	3.09572	-84.3051	2.99701	88.0465	2.91981	43.3443	-0.115609	69.603	1.62736	12.1009	-2.42493	17.7331	-2.3018	70.3364	1.93005	26.1384	-1.75033
64.9677	1.55132	-87.0438	3.03866	-87.7256	2.6309	-16.7189	-2.1474	32.756	-0.749434	-64.3833	1.52332	-34.5437	-0.703616	-82.0304	2.68211	76.3639	2.39142	67.7695	1.9229	-32.6242	-0.684073	-8.18757	-2.85026	79.624	2.7259	66.2913	1.71618	11.505	-2.66957	89.7081	2.83259	-88.0179	3.31458	-84.6259	3.59709	87.7314	2.91185	42.8687	-0.0909226	68.9326	1.88312	11.8087	-2.95132	17.1945	-2.55657	69.8608	1.96198	25.6456	-1.56288
64.4177	1.44226	-87.5136	3.1389	-88.2298	3.04578	-17.395	-1.96026	32.3721	-0.784396	-64.8302	1.48778	-34.9906	-0.877235	-82.569	2.91261	75.8883	2.12871	67.5575	2.02436	-33.1743	-0.783466	-8.66313	-2.87553	79.1828	2.67388	65.8673	1.65555	11.2128	-2.04369	89.0893	3.28696	-88.4476	2.99397	-84.964	2.8127	87.3876	3.04819	42.3703	-0.129397	68.268	1.51694	11.4878	-2.82215	16.6272	-2.56276	69.3623	1.80246	25.1357	-1.63157
63.8619	1.48782	-87.9949	3.14082	-88.7455	3.08166	-18.094	-2.17575	32.0284	-0.69013	-65.2943	1.59642	-35.4375	-0.780553	-83.0847	2.99719	75.4013	2.61606	67.3226	1.83552	-33.7702	-0.760755	-9.11004	-2.95584	78.7588	2.58994	65.4146	1.5214	10.9492	-2.7869	88.4762	3.06812	-88.8716	3.40876	-85.3192	3.07046	87.0209	3.0357	41.8546	-0.247282	67.6148	1.33038	11.1269	-2.75648	16.0428	-2.41173	68.8295	1.75157	24.6086	-2.00828
63.289	1.5081	-88.4705	3.29715	-89.2726	2.98317	-18.8274	-1.98295	31.7304	-0.684564	-65.7699	1.51289	-35.8958	-0.663087	-83.5889	3.18688	74.8914	2.57402	67.059	1.70703	-34.4061	-0.581656	-9.53976	-2.70403	78.3406	2.61493	64.9219	1.38905	10.7086	-2.95712	87.8689	3.46833	-89.307	3.15083	-85.6859	3.03757	86.637	3.15057	41.3218	-0.276297	66.9731	1.54914	10.7315	-3.21937	15.4355	-2.78263	68.2737	1.65471	24.07	-2.10976
62.7046	1.36594	-88.9575	3.36365	-89.8055	3.17937	-19.5952	-2.04536	31.4783	-0.648764	-66.2569	1.64238	-36.3657	-0.687967	-84.0759	2.81791	74.37	2.36563	66.7783	1.66824	-35.088	-0.671697	-9.95229	-2.53191	77.9338	2.6777	64.4005	1.24513	10.4966	-2.73925	87.2673	2.99049	-89.7425	2.9158	-86.0698	2.83205	86.2245	2.93049	40.766	-0.315425	66.3428	1.60786	10.3018	-3.23885	14.7938	-2.56973	67.6836	1.57333	23.5142	-1.83299
62.1144	1.47343	-89.4502	2.96564	89.6451	2.90588	-20.3859	-2.18928	31.2606	-0.908216	-66.7611	1.83825	-36.8412	-0.667536	-84.5515	3.2343	73.8371	2.24766	66.4803	1.6482	-35.8099	-0.459888	-10.3419	-2.64996	77.5213	2.39726	63.8505	1.46027	10.3075	-3.10514	86.6657	2.97504	89.8284	3.09087	-86.4651	3.07909	85.7948	2.90424	40.193	-0.406132	65.7183	1.55002	9.83769	-2.83976	14.1349	-2.81701	67.0648	1.64073	22.9412	-1.61766
61.5071	1.26581	-89.943	2.88602	89.0893	3.01828	-21.2109	-1.9684	31.0715	-0.952604	-67.2768	1.74502	-37.3225	-0.579871	-85.0041	3.195	73.2814	2.32985	66.1538	1.81655	-36.5834	-0.489628	-10.72	-2.68354	77.1145	2.52839	63.2603	1.20591	10.1013	-2.91795	86.0755	2.88151	89.3872	3.26982	-86.8777	3.16214	85.3364	3.0364	39.6086	-0.351392	65.1052	1.71049	9.33922	-3.16818	13.4531	-2.64879	66.4173	1.68972	22.3568	-1.80618
60.894	1.21641	89.5648	3.14671	88.5221	3.53663	-22.0417	-2.0898	30.8653	-0.946273	-67.8039	1.72574	-37.8095	-0.530623	-85.4453	2.87735	72.7141	2.22882	65.8043	1.70913	-37.397	-0.575377	-11.1039	-3.12872	76.7077	2.51011	62.6358	1.10077	9.87207	-3.16785	85.4854	2.80599	88.9518	3.35299	-87.3074	2.73456	84.8608	2.97022	38.9955	-0.588855	64.5036	1.61183	8.80637	-2.76016	12.7598	-2.52655	65.7412	1.48225	21.7495	-2.26778
60.2638	1.2793	89.0835	3.25747	87.9663	2.85841	-22.8553	-1.97424	30.6361	-1.15748	-68.3425	1.99322	-38.308	-0.304581	-85.8635	2.8477	72.1297	2.33054	65.4261	1.53099	-38.2564	-0.473548	-11.4993	-2.63801	76.3066	2.76848	61.9826	1.04919	9.61424	-2.79683	84.901	2.66435	88.5106	2.99481	-87.7486	2.91707	84.3566	2.895	38.3767	-0.386845	63.9078	1.76137	8.23341	-2.83025	12.078	-3.05173	65.0365	1.55287	21.1307	-2.00374
59.6278	1.27562	88.6023	3.24679	87.4162	3.0759	-23.6403	-1.87657	30.3782	-1.0739	-68.8925	1.85828	-38.8122	-0.44615	-86.2703	3.13591	71.5281	2.33073	65.0308	1.55817	-39.156	-0.394856	-11.9118	-2.68814	75.9055	2.67103	61.2893	1.28349	9.32203	-3.13677	84.3223	3.0707	88.0694	3.2342	-88.2012	3.00292	83.8353	2.57474	37.7637	-0.495533	63.3233	1.50436	7.6318	-2.89589	11.4019	-2.41909	64.2974	1.35807	20.4947	-2.05477
58.9746	1.12774	88.1267	3.18276	86.8834	3.00671	-24.3908	-1.88163	30.0918	-1.23798	-69.4425	2.07626	-39.3279	-0.349931	-86.6599	3.25933	70.915	2.33689	64.6125	1.48084	-40.0612	-0.310505	-12.3415	-2.54509	75.5044	2.57742	60.5674	1.19346	9.00117	-2.93731	83.7493	3.11732	87.634	3.1666	-88.671	2.91379	83.2852	2.52764	37.1621	-0.673995	62.7447	1.25792	6.99009	-2.8089	10.7315	-2.82917	63.5296	1.4626	19.8473	-2.24925
58.31	1.16762	87.6626	3.47675	86.3563	3.47381	-25.1128	-1.85322	29.7766	-1.23802	-69.9926	2.17931	-39.8492	-0.559868	-87.0381	3.32836	70.2848	2.2841	64.1713	1.70543	-40.9493	-0.262151	-12.7827	-2.35184	75.1034	2.60339	59.8111	0.887018	8.6574	-2.91724	83.1821	3.04023	87.1928	3.1803	-89.158	3.24261	82.7123	2.62783	36.5719	-0.576441	62.1832	1.33854	6.314	-3.15443	10.0726	-3.11131	62.7275	1.40571	19.1769	-1.79275
57.6396	1.21571	87.1985	3.07472	85.8463	3.08882	-25.8118	-1.41168	29.4329	-1.38956	-70.5426	2.07459	-40.3706	-0.370755	-87.3933	3.65996	69.6374	2.27413	63.7072	1.57249	-41.803	-0.357293	-13.2411	-2.39947	74.708	2.73459	59.0376	1.15124	8.27925	-3.0563	82.6149	2.76993	86.7516	2.95881	-89.6565	2.88294	82.1221	2.63955	35.999	-0.613069	61.6217	1.28513	5.60239	-3.1514	9.41943	-2.48956	61.8967	1.31698	18.4951	-2.16317
56.9578	1.13728	86.7459	2.94808	85.3479	2.97403	-26.4764	-1.45964	29.0604	-1.36485	-71.0927	2.2851	-40.8863	-0.234113	-87.7371	3.2871	68.9784	1.91362	63.2145	1.43997	-42.6281	-0.21728	-13.7109	-2.90631	74.3127	2.30633	58.2813	1.31355	7.86672	-2.5553	82.0534	2.81191	86.3104	3.40265	89.8284	3.3133	81.509	2.59389	35.4317	-0.840441	61.0716	1.26657	4.85811	-3.00414	8.77199	-2.94474	61.0372	1.35823	17.7961	-2.39437
56.2932	0.955188	86.2932	3.09364	84.8608	2.62268	-27.1124	-1.58017	28.6594	-1.40969	-71.6427	2.19028	-41.3962	-0.0544261	-88.0637	3.0931	68.331	1.93463	62.7046	1.53562	-43.4188	-0.198961	-14.1979	-2.5456	73.9174	2.24229	57.5479	0.832222	7.43127	-3.13872	81.4976	2.9351	85.8693	3.20115	89.3013	2.91848	80.8673	2.73433	34.8874	-0.902065	60.533	1.44065	4.07889	-3.18811	8.13601	-3.01874	60.1492	1.12856	17.0913	-2.48222
55.6457	1.09623	85.8521	2.68775	84.3853	3.32847	-27.7197	-1.2402	28.2297	-1.33911	-72.1927	2.44273	-41.8947	-0.295171	-88.3788	2.92721	67.7008	2.05089	62.166	1.4024	-44.1808	0.0389345	-14.7021	-2.62319	73.522	2.16988	56.8432	0.865426	6.96144	-2.76904	80.9475	2.49677	85.4281	3.15847	88.7742	2.82634	80.2084	2.63234	34.3489	-0.92224	60.0002	1.03619	3.27216	-3.12594	7.50575	-2.85825	59.2496	1.04063	16.4038	-2.33881
55.0155	1.07934	85.4109	2.99803	83.9212	2.83474	-28.2984	-1.51168	27.777	-1.38708	-72.7485	2.33593	-42.3875	-0.320294	-88.6939	2.93321	67.0877	1.74503	61.6045	1.30989	-44.9085	0.0906306	-15.2178	-2.32703	73.1324	2.19619	56.1671	0.760858	6.46297	-2.88751	80.4032	2.77004	84.9869	3.05509	88.2585	3.29122	79.5381	2.41905	33.8275	-1.14491	59.4731	1.17478	2.44882	-3.06153	6.88123	-3.12922	58.3787	1.11119	15.7449	-2.67384
54.4081	0.948604	84.9812	2.6505	83.4686	2.81461	-28.8484	-1.45503	27.29	-1.37653	-73.2986	2.07859	-42.8745	-0.10767	-89.032	3.03394	66.4918	1.88024	61.0258	1.2558	-45.6075	0.106407	-15.7506	-2.64756	72.7428	2.46588	55.5139	0.893244	5.93012	-3.1934	79.8589	3.03538	84.54	3.0455	87.7486	3.08048	78.8792	2.48104	33.3175	-1.00056	58.9517	1.17502	1.61173	-2.94092	6.26816	-2.65827	57.5422	1.07963	15.1032	-2.51958
53.818	0.977638	84.5515	2.85557	83.0274	3.10793	-29.3698	-1.41157	26.7801	-1.59452	-73.8543	2.26844	-43.3558	-0.0989942	-89.393	3.06469	65.9074	1.74581	60.4127	1.35633	-46.2778	0.074962	-16.3007	-2.10337	72.3532	2.34353	54.8951	0.767543	5.36805	-3.12443	79.3203	2.89396	84.0988	2.95972	87.2444	3.03221	78.2317	2.5379	32.8248	-1.02543	58.4303	1.15615	0.760889	-2.88151	5.66025	-2.90049	56.7343	1.20423	14.4844	-2.40429
53.245	1.04123	84.1332	2.93748	82.6034	2.94685	-29.8569	-1.43705	26.2358	-1.63323	-74.4044	2.28483	-43.8256	-0.0813748	-89.7711	3.236	65.3459	1.64587	59.7825	1.34244	-46.9138	0.0447924	-16.8622	-2.32388	71.9693	2.14685	54.2993	0.8599	4.77503	-3.12101	78.7875	2.62258	83.6519	3.03602	86.7573	2.88302	77.6015	2.61797	32.3435	-1.28133	57.9089	1.00724	-0.104393	-2.92403	5.05979	-2.64889	55.9608	1.04693	13.8828	-2.72376
52.695	0.706371	83.7149	3.10577	82.1851	2.82155	-30.321	-1.34528	25.6685	-1.80341	-74.9601	2.5922	-44.2839	-0.280179	89.8284	3.30494	64.7959	1.55042	59.1293	1.07402	-47.5212	0.153806	-17.4408	-1.93814	71.5854	2.15072	53.732	1.01938	4.14994	-2.96312	78.2546	2.98319	83.2107	2.8769	86.2703	3.3243	76.9827	2.44041	31.8737	-1.20009	57.3875	0.835985	-0.984915	-2.80165	4.46564	-2.67576	55.2274	0.978662	13.3098	-2.69952
52.1679	0.774763	83.3081	3.28256	81.7841	2.94032	-30.7564	-1.44043	25.0727	-1.64927	-75.5159	2.40238	-44.7423	-0.0301936	89.3987	3.72567	64.2687	1.5661	58.4647	1.08989	-48.0998	0.114161	-18.0367	-2.29523	71.2015	2.10994	53.1877	0.82253	3.49447	-3.1606	77.7275	2.70337	82.7638	2.74261	85.7948	2.93858	76.3753	2.52348	31.421	-1.16413	56.8661	1.12403	-1.88102	-2.90448	3.87778	-3.63612	54.5227	0.883023	12.7598	-2.70458
51.6522	0.649673	82.9071	3.01265	81.3945	2.94204	-31.1689	-1.06632	24.4481	-1.65529	-76.0774	2.3209	-45.1892	0.0415539	88.9518	3.26174	63.7531	1.38271	57.8058	1.00611	-48.6442	0.362427	-18.6498	-2.18206	70.8234	2.42531	52.6721	0.837411	2.80635	-3.10438	77.2004	2.49456	82.3169	2.84498	85.3307	2.99979	75.7852	2.36475	30.9799	-1.20675	56.3504	0.922904	-2.79317	-2.86477	3.29737	-3.56515	53.8523	0.744996	12.2269	-2.55246
51.1594	0.741269	82.506	3.1295	81.0163	2.76971	-31.5471	-1.15081	23.8007	-1.45583	-76.6332	2.61435	-45.6247	0.115829	88.4877	3.26738	63.2546	1.43338	57.164	0.943641	-49.1656	0.353945	-19.2743	-2.57895	70.4452	2.3572	52.185	0.58411	2.08729	-3.216	76.6733	2.59668	81.8643	3.05072	84.8723	2.55133	75.2122	2.30744	30.5501	-1.48181	55.8348	0.869333	-3.72251	-2.64529	2.72327	-3.20464	53.2164	0.667845	11.7227	-2.76591
50.6896	0.622588	82.1164	2.56469	80.6439	3.09939	-31.8966	-1.1495	23.1303	-1.75284	-77.1947	2.69821	-46.0601	0.036353	87.9949	3.24071	62.7733	1.37634	56.551	1.07583	-49.6526	0.197144	-19.916	-2.01702	70.0613	2.10524	51.7267	0.541629	1.33557	-2.78124	76.1519	2.40047	81.4174	2.90743	84.4197	2.73037	74.6507	2.74584	30.1319	-1.34336	55.3191	0.984799	-4.66904	-3.07944	2.15662	-3.04824	52.6148	0.861447	11.2357	-2.42324
50.2313	0.562569	81.7268	2.79714	80.2886	2.87929	-32.2232	-1.18543	22.4542	-1.72352	-77.7562	2.71544	-46.4841	0.0704434	87.4793	2.79968	62.3092	1.53862	55.9608	0.789345	-50.1109	0.280561	-20.5635	-2.01255	69.6775	2.09408	51.2912	0.436527	0.552847	-2.86053	75.6362	2.43501	80.9647	3.10096	83.9785	3.02968	74.1007	2.577	29.7308	-1.2793	54.8035	0.838984	-5.6339	-2.99183	1.59569	-3.03379	52.0475	0.835705	10.7716	-2.77603
49.7958	0.637359	81.3486	3.04341	79.9449	2.91778	-32.5211	-1.05658	21.7724	-1.91364	-78.3177	2.57484	-46.8966	0.109453	86.9407	3.05544	61.8566	1.6373	55.3936	1.31158	-50.5464	0.35634	-21.2109	-2.37597	69.2764	2.08524	50.8844	0.535226	-0.261842	-2.77551	75.1148	2.32135	80.5178	3.08875	83.5488	2.90885	73.5678	2.43518	29.3412	-1.22788	54.2935	0.981267	-6.61767	-2.72107	1.03591	-3.1738	51.5147	0.794882	10.3304	-2.30751
49.3833	0.504769	80.9705	3.10371	79.6126	2.77623	-32.819	-0.911153	21.0906	-2.13039	-78.8849	2.33483	-47.3092	0.174146	86.3849	2.87221	61.4269	1.50154	54.8493	1.25126	-50.9532	0.552553	-21.8412	-2.17731	68.8696	1.91531	50.5063	0.485492	-1.1081	-3.18565	74.5992	2.30049	80.0652	2.58954	83.1248	3.16897	73.0464	2.37065	28.9573	-1.57906	53.7779	0.608127	-7.62035	-2.85983	0.475785	-2.98734	51.0162	0.677687	9.91218	-2.83309
48.9822	0.490946	80.6038	2.89378	79.2917	2.62415	-33.1227	-0.833457	20.3973	-2.07845	-79.4521	2.54726	-47.7102	0.18422	85.8005	3.14749	61.0086	1.35026	54.3336	1.01423	-51.3657	0.64147	-22.4542	-1.99387	68.4571	1.66998	50.151	0.503989	-1.98014	-3.39424	74.0892	2.41992	79.6068	2.9489	82.7065	2.86158	72.5365	2.5281	28.5448	-1.42848	53.2679	0.685143	-8.64021	-2.59388	-0.0858864	-3.48825	50.5464	0.804162	9.51684	-2.63428
48.604	0.477657	80.2371	2.27957	78.9766	2.61191	-33.4493	-0.798339	19.704	-2.20893	-80.0251	2.8507	-48.1056	0.213639	85.1989	3.11877	60.6075	1.39788	53.8352	0.971942	-51.7897	0.438114	-23.0501	-2.01838	68.0273	1.77969	49.8187	0.659952	-2.84416	-2.85806	73.5793	2.18937	79.1542	2.80094	82.2997	2.60138	72.0438	2.50945	28.0979	-1.63138	52.758	0.607772	-9.68299	-3.08346	-0.654318	-3.17294	50.1109	0.573292	9.13868	-3.35521
48.2431	0.524141	79.8647	2.62995	78.6786	2.802	-33.7931	-0.539861	19.005	-1.94834	-80.5866	2.7877	-48.4895	0.350979	84.5686	2.97435	60.2236	1.32014	53.3653	0.886367	-52.2251	0.366372	-23.6345	-1.7508	67.5919	1.76368	49.5151	0.546487	-3.66751	-3.44936	73.0694	2.42017	78.7015	2.95115	81.8987	2.8539	71.5625	2.58699	27.6166	-1.56974	52.2538	0.77609	-10.743	-2.56468	-1.2267	-2.77957	49.7099	0.610245	8.78918	-3.42811
47.905	0.573964	79.4865	2.64719	78.375	2.50456	-34.154	-0.765735	18.306	-1.99424	-81.1423	2.57952	-48.8733	0.275204	83.9212	2.88648	59.857	1.35303	52.9184	0.68185	-52.6721	0.570691	-24.196	-1.84412	67.145	1.76807	49.2343	0.454101	-4.44157	-3.23079	72.5652	2.36155	78.2546	2.76628	81.5033	2.99556	71.0927	2.34221	27.1009	-1.52921	51.7439	0.724388	-11.7858	-2.77198	-1.80253	-2.81235	49.3374	0.488024	8.45686	-2.87177
47.5785	0.468784	79.0969	2.67725	78.0713	2.63202	-34.5379	-0.872051	17.5955	-2.09523	-81.6752	2.7706	-49.24	0.326439	83.2451	2.84191	59.5017	1.23317	52.5002	0.778256	-53.1362	0.642204	-24.7461	-1.91761	66.6923	1.64242	48.9478	0.30589	-5.16694	-2.86135	72.061	2.13668	77.8135	2.82996	81.1194	2.65841	70.6343	2.31331	26.5509	-1.63429	51.2397	0.560061	-12.777	-2.77403	-2.38293	-3.004	48.9994	0.592569	8.14747	-2.82349
47.2748	0.353383	78.6958	2.28197	77.7504	2.39684	-34.9333	-0.570029	16.8794	-2.24705	-82.1966	2.48106	-49.6067	0.548634	82.5518	2.92918	59.1637	1.14857	52.0991	0.567373	-53.6174	0.728847	-25.2789	-1.6586	66.2225	1.64043	48.6556	0.22544	-5.84417	-2.92562	71.5568	1.9317	77.378	2.81566	80.747	2.56577	70.1931	2.23964	25.9607	-1.78265	50.7355	0.442708	-13.7052	-2.47373	-2.96735	-2.72496	48.6785	0.386937	7.84953	-3.2304
46.9768	0.240456	78.2833	2.86498	77.4181	2.37977	-35.3515	-0.792774	16.1632	-2.29711	-82.6951	2.71968	-49.9677	0.659059	81.8356	2.93495	58.8314	1.15691	51.7209	0.530353	-54.1045	0.689507	-25.7946	-1.5233	65.747	1.58442	48.3462	0.195618	-6.4687	-3.0228	71.0583	2.24679	76.9426	2.71419	80.3746	2.88164	69.7634	2.01805	25.3419	-1.62141	50.2313	0.561089	-14.5818	-2.38094	-3.55578	-3.20045	48.3519	0.479203	7.55159	-2.86552
46.6789	0.21226	77.8593	2.2964	77.0801	2.56778	-35.7812	-0.588135	15.4355	-2.20798	-83.1821	2.52907	-50.3172	0.652573	81.0965	2.73869	58.4876	1.08376	51.3714	0.496484	-54.6087	0.982415	-26.2931	-1.59838	65.2599	1.61541	48.0196	0.112791	-7.04739	-2.90905	70.5598	2.39356	76.5186	2.7579	80.0194	2.61272	69.3451	1.9845	24.6773	-1.93209	49.7213	0.364765	-15.3954	-2.50486	-4.14879	-3.44627	48.0024	0.46518	7.24219	-3.31199
46.3695	0.318705	77.4239	2.65164	76.7248	2.61001	-36.2339	-0.536268	14.7021	-2.22382	-83.6462	2.81523	-50.6667	0.473973	80.3631	3.12733	58.1323	0.849529	51.0449	0.494008	-55.13	0.732321	-26.7743	-1.46875	64.7672	1.61039	47.6759	0.0997729	-7.58024	-2.92939	70.0671	2.23527	76.0946	2.72131	79.6641	2.82608	68.9383	2.03426	23.9783	-1.99551	49.1942	0.298039	-16.146	-2.50401	-4.74811	-3.51116	47.6415	0.349122	6.92134	-3.0101
46.0544	0.15678	76.9712	2.52877	76.3639	2.73447	-36.7037	-0.372734	13.963	-2.4341	-84.0931	2.71475	-51.0162	0.490822	79.6469	3.03285	57.7657	0.94931	50.7412	0.709501	-55.6629	0.892349	-27.2384	-1.43726	64.2573	1.56694	47.3206	0.251925	-8.05579	-2.9042	69.5686	2.06149	75.6763	2.51384	79.3203	2.79448	68.543	1.99319	23.2449	-1.9034	48.6556	0.0854456	-16.8392	-2.40038	-5.35028	-2.93959	47.2519	0.281494	6.58329	-3.02072
45.7278	0.121538	76.5128	2.98957	75.9915	2.59114	-37.1907	-0.546923	13.2239	-2.56318	-84.5228	2.83552	-51.3714	0.624027	78.9479	3.0624	57.3932	0.929914	50.4604	0.496968	-56.2072	0.886861	-27.6911	-1.25111	63.7416	1.34857	46.9482	-0.00559114	-8.49124	-2.73716	69.0759	2.09058	75.2638	2.14391	78.9823	2.64213	68.1591	1.99182	22.4714	-2.08311	48.1056	0.115004	-17.4752	-1.99939	-5.95877	-3.09018	46.8508	0.09143	6.22806	-3.03849
45.3955	0.0905262	76.043	2.56587	75.6133	2.29639	-37.7007	-0.279498	12.4676	-2.46028	-84.9411	2.71479	-51.7267	0.577862	78.2718	2.66173	57.0036	0.913338	50.2026	0.451256	-56.7687	0.96022	-28.1265	-1.39613	63.2088	1.54275	46.5643	0.151093	-8.87512	-2.82123	68.5831	1.6978	74.8627	2.3951	78.6443	2.61413	67.7752	2.13455	21.6578	-1.95862	47.5383	0.0998905	-18.0482	-2.15512	-6.57183	-2.81881	46.4268	-0.0154386	5.86136	-2.98414
45.0517	0.0642505	75.556	2.58767	75.218	2.10011	-38.222	-0.627431	11.7113	-2.71119	-85.3364	2.88966	-52.0934	0.602334	77.6129	2.93226	56.6083	0.814918	49.9677	0.323073	-57.3417	1.02003	-28.5448	-1.29722	62.6759	1.48509	46.1632	-0.0191037	-9.20744	-2.71417	68.0904	1.98501	74.4559	2.28406	78.3119	2.43741	67.3913	2.0913	20.8041	-1.67229	46.9654	0.287995	-18.5581	-1.98769	-7.1849	-2.75646	45.9856	-0.244264	5.47805	-3.16814
44.7022	0.0357812	75.0633	2.57844	74.8169	2.17063	-38.7664	-0.414016	10.9435	-2.66747	-85.7146	2.8784	-52.4601	0.853435	76.9769	2.68672	56.2015	0.86169	49.7614	0.480105	-57.9261	0.869931	-28.9459	-1.34822	62.1259	1.45997	45.745	-0.0141278	-9.49392	-2.97645	67.6033	2.0444	74.0606	2.07227	77.9739	2.41751	67.0075	1.97704	19.916	-2.15836	46.3695	0.331625	-19.0165	-2.14749	-7.80942	-2.48141	45.5215	-0.0419893	5.08042	-3.09483
44.347	0.0373177	74.5533	2.40562	74.4044	2.13283	-39.3279	-0.462474	10.1815	-2.50178	-86.0698	2.81426	-52.8268	0.667088	76.3581	2.26924	55.7832	0.84262	49.5723	0.509558	-58.5277	0.97441	-29.3297	-1.37468	61.5644	1.3302	45.3153	-0.154023	-9.72883	-2.86349	67.1106	1.78943	73.671	2.23532	77.6358	2.37082	66.6293	1.66544	18.9878	-2.0202	45.7622	0.0294516	-19.4118	-2.03897	-8.43395	-2.84299	45.0402	0.0511554	4.66846	-3.39425
43.9803	0.0194464	74.0377	2.27051	73.9804	2.14479	-39.9123	-0.431091	9.42516	-2.48275	-86.4136	2.86806	-53.2049	0.524356	75.7623	2.54508	55.3535	0.847352	49.4005	0.594327	-59.1408	1.1048	-29.7022	-1.16902	60.9971	1.35117	44.8684	-0.188304	-9.92364	-2.748	66.6179	1.72493	73.2814	1.99662	77.3035	2.7268	66.2512	1.58481	18.0195	-2.31897	45.1434	0.259764	-19.7499	-2.0792	-9.0642	-2.76744	44.536	-0.127754	4.24104	-3.3445
43.6079	-0.189313	73.5048	1.85808	73.5449	2.30759	-40.5082	-0.292719	8.69178	-2.97261	-86.7402	2.9751	-53.5888	0.830821	75.1836	2.68972	54.9123	0.561984	49.2171	0.527677	-59.771	1.11227	-30.0574	-1.14934	60.4127	1.19199	44.41	-0.112497	-10.0611	-2.5937	66.1251	1.85981	72.9032	2.28258	76.9655	2.55287	65.873	1.69399	17.0169	-2.23545	44.5074	0.194117	-20.0249	-2.4452	-9.70591	-3.01524	44.0204	0.0247161	3.79929	-3.54999
43.224	-0.146646	72.9605	2.18102	73.098	2.17292	-41.1269	-0.256265	7.96985	-3.04442	-87.0496	2.7282	-53.9727	0.97128	74.6221	2.5138	54.454	0.626678	48.9994	0.423836	-60.4013	1.27116	-30.4126	-1.01052	59.834	1.13554	43.9344	-0.10012	-10.1586	-2.42582	65.6324	1.62441	72.5251	2.08058	76.6332	2.33713	65.4949	1.72772	15.9741	-2.22608	43.86	-0.0768056	-20.2483	-2.14495	-10.3476	-2.86154	43.4761	0.0988118	3.34264	-3.15516
42.8344	-0.110591	72.4047	2.36174	72.6454	2.03441	-41.7515	-0.270386	7.26511	-2.98319	-87.336	2.59902	-54.3623	0.839028	74.0835	2.47597	53.9899	0.5494	48.7416	-0.0312982	-61.0258	1.21423	-30.785	-0.951328	59.2611	1.17141	43.4417	-0.335329	-10.2044	-2.68174	65.1396	1.4301	72.1526	1.9649	76.2951	2.50999	65.1167	1.92336	14.9198	-1.98832	43.1896	-0.155055	-20.426	-2.06982	-10.9779	-2.67396	42.9203	-0.0750259	2.87109	-3.77995
42.4333	-0.151745	71.8375	2.27937	72.1756	1.98919	-42.376	-0.0839279	6.57183	-2.7494	-87.6111	3.0824	-54.7519	0.836224	73.5678	2.48551	53.52	0.722656	48.4379	-0.143685	-61.6389	1.18374	-31.1689	-1.00792	58.6996	1.12961	42.9375	-0.49274	-10.2044	-2.87236	64.6526	1.69063	71.7859	2.10179	75.9571	2.2742	64.7443	1.79764	13.9114	-2.33923	42.5135	-0.0504482	-20.6265	-1.66972	-11.6024	-2.61405	42.3416	0.0289811	2.38523	-3.39973
42.0322	-0.279797	71.2531	1.74125	71.7	2.04054	-42.9719	-0.122532	5.90147	-3.0899	-87.8632	3.27934	-55.153	1.02156	73.0636	2.40584	53.0273	0.703471	48.0998	0.155237	-62.2462	1.33439	-31.5643	-0.890557	58.1438	1.09865	42.4161	-0.216381	-10.1586	-2.71702	64.1599	1.70117	71.425	1.99431	75.619	2.5084	64.3719	1.51785	12.9546	-2.54559	41.8145	-0.0613604	-20.8786	-1.76844	-12.2155	-2.51306	41.74	-0.263902	1.88446	-3.00589
41.614	-0.317606	70.6629	1.75828	71.213	1.95405	-43.5506	-0.0956718	5.24028	-3.18425	-88.1038	2.95968	-55.554	0.944994	72.5824	2.43962	52.5345	0.694396	47.716	-0.0852286	-62.8421	1.59265	-31.9768	-0.797151	57.6052	0.981628	41.8833	-0.468189	-10.0611	-2.91682	63.6671	1.49317	71.0697	2.28778	75.281	2.07594	63.9994	1.28736	12.0608	-2.45722	41.104	-0.268532	-21.1995	-1.74011	-12.8113	-2.50086	41.1269	-0.428442	1.3688	-3.57396
41.1957	-0.29783	70.0556	1.84287	70.7145	1.973	-44.1121	-0.130781	4.59513	-2.95633	-88.3215	2.48948	-55.9608	1.06868	72.124	2.3622	52.0246	0.487566	47.2977	-0.120554	-63.4265	1.46771	-32.4008	-0.857518	57.0666	1.04512	41.3389	-0.481312	-9.91791	-2.557	63.1801	1.55891	70.7202	2.20611	74.9429	2.07455	63.6327	1.45352	11.2243	-2.36326	40.3821	-0.126026	-21.5776	-1.63759	-13.4015	-2.28904	40.491	-0.340935	0.838238	-3.66837
40.7603	-0.380903	69.4368	1.87582	70.2046	2.07081	-44.6449	-0.0304365	3.96544	-3.20442	-88.5335	2.63469	-56.3734	0.981544	71.6771	2.24509	51.5032	0.398874	46.8336	-0.126311	-64.0052	1.3168	-32.842	-0.845058	56.5453	0.897161	40.7774	-0.650512	-9.72883	-2.43824	62.6874	1.48848	70.3707	1.84256	74.6049	2.24808	63.2603	1.31207	10.4508	-2.6205	39.6373	-0.384317	-22.0245	-1.44576	-13.9745	-2.41122	39.8378	-0.409276	0.293641	-3.63823
40.3248	-0.238361	68.8066	1.83583	69.6889	2.10605	-45.1606	0.000126093	3.35181	-3.41297	-88.757	2.89517	-56.7859	0.860203	71.2531	2.35237	50.9704	0.248795	46.3237	-0.0325912	-64.5724	1.66155	-33.2946	-0.893846	56.0296	1.04222	40.1988	-0.489325	-9.5283	-2.60057	62.1946	1.49643	70.027	2.08906	74.2726	2.37208	62.8936	1.58808	9.73456	-2.62624	38.8809	-0.437793	-22.5287	-1.36875	-14.5417	-2.61414	39.1846	-0.518242	-0.264821	-3.15465
39.8779	-0.59131	68.1763	1.97783	69.1618	2.1256	-45.6476	0.121177	2.75249	-3.03831	-89.0033	2.85826	-57.2099	0.92065	70.8463	2.28314	50.4261	0.11419	45.7794	-0.0706938	-65.1339	1.67011	-33.7644	-0.75121	55.5254	0.882176	39.6143	-0.528937	-9.35068	-2.8686	61.7019	1.52114	69.6832	1.78766	73.9345	2.28019	62.5269	1.61617	9.07566	-2.58408	38.1361	-0.429281	-23.0959	-1.46092	-15.0917	-2.41527	38.5314	-0.517464	-0.830217	-3.10618
39.4253	-0.582735	67.5575	1.87374	68.6289	2.15988	-46.1174	0.102063	2.16865	-3.06248	-89.2726	3.03077	-57.6339	1.10336	70.4567	2.04648	49.876	0.366277	45.1835	-0.0425464	-65.6782	1.55386	-34.2514	-0.775458	55.0269	0.632828	39.0127	-0.845095	-9.22463	-2.51104	61.2149	1.39491	69.3279	1.60546	73.5965	2.23277	62.166	1.3274	8.47978	-2.53598	37.4084	-0.56179	-23.7319	-1.62637	-15.6303	-2.55153	37.884	-0.511303	-1.3963	-3.50622
38.9669	-0.61803	66.9502	1.96014	68.1076	1.999	-46.5643	0.047177	1.59855	-2.92503	-89.5648	3.02619	-58.0636	1.28053	70.0843	2.09116	49.3317	0.349703	44.5532	0.0196593	-66.2225	1.71569	-34.7499	-0.494636	54.5399	0.739346	38.3939	-0.608346	-9.14441	-2.34944	60.7221	1.12786	68.9555	1.57637	73.2584	2.42619	61.805	1.58445	7.9412	-2.51939	36.7094	-0.557394	-24.4309	-1.43725	-16.1574	-1.93084	37.2308	-0.514748	-1.96009	-3.5856
38.4971	-0.551543	66.36	1.82192	67.5976	2.06541	-46.9883	0.29024	1.04278	-2.7645	-89.8742	3.09881	-58.4933	0.968329	69.7176	2.16671	48.7931	0.201842	43.8771	-0.0143926	-66.7554	1.64276	-35.2599	-0.525613	54.0643	0.772841	37.7637	-0.742911	-9.11577	-2.71072	60.2294	1.17202	68.5774	1.65924	72.9204	2.19749	61.444	1.36206	7.45992	-2.60629	36.0448	-0.378784	-25.193	-1.26868	-16.6731	-2.02634	36.5891	-0.240283	-2.52216	-2.84822
38.0272	-0.527886	65.7871	1.83957	67.0934	2.11082	-47.3951	0.341824	0.504318	-3.62933	89.7883	3.0672	-58.9288	1.16297	69.3566	2.16471	48.2603	0.400584	43.1552	-0.0110453	-67.2768	1.67078	-35.787	-0.619508	53.5945	0.858393	37.122	-0.715184	-9.13295	-2.69071	59.7366	1.15506	68.182	1.72539	72.5824	2.08522	61.0831	1.19425	7.03593	-2.42854	35.4088	-0.543729	-26.018	-1.41603	-17.1773	-2.31705	35.9417	-0.524791	-3.08252	-3.48446
37.5517	-0.506028	65.2313	1.71161	66.6007	1.71745	-47.779	0.43469	-0.0221506	-3.58717	89.4273	3.10791	-59.3699	1.33496	68.9899	2.07663	47.7389	0.143772	42.3875	-0.387267	-67.7867	1.81245	-36.3256	-0.448331	53.1362	0.910257	36.4573	-0.81435	-9.20171	-2.63929	59.2439	1.12823	67.781	1.90151	72.2386	2.31055	60.7278	0.978531	6.66923	-2.29722	34.7958	-0.631027	-26.9061	-1.2454	-17.67	-2.46784	35.3	-0.544483	-3.64172	-2.93722
37.0647	-0.371106	64.687	2.00517	66.1137	1.63938	-48.1342	0.463666	-0.535086	-3.21308	89.0492	3.06557	-59.8168	1.35485	68.6232	1.88817	47.229	0.227062	41.5796	-0.190242	-68.2966	2.08846	-36.8871	-0.42629	52.6892	0.768277	35.7812	-0.74192	-9.3163	-2.66308	58.7454	1.13656	67.3627	1.72302	71.9063	2.0405	60.3726	1.34785	6.35984	-2.62086	34.2171	-0.807396	-27.863	-1.21652	-18.1456	-2.37332	34.6582	-0.527774	-4.19921	-3.19667
36.5777	-0.740732	64.1599	1.95344	65.6438	1.82643	-48.478	0.429847	-1.04049	-3.05694	88.6424	3.22815	-60.2695	1.21675	68.2565	1.83296	46.7247	0.10575	40.7259	-0.176251	-68.7894	1.78242	-37.4543	-0.507039	52.2481	0.713295	35.0937	-0.876004	-9.47673	-2.51121	58.2469	1.00807	66.933	1.56814	71.5625	2.11719	60.0059	1.27743	6.10774	-2.94907	33.667	-0.709057	-28.8828	-1.14999	-18.6154	-2.1418	34.0223	-0.645292	-4.75555	-3.38734
36.0849	-0.547535	63.6442	1.88947	65.1797	1.70949	-48.7931	0.308479	-1.54813	-3.25281	88.2127	3.12215	-60.7221	1.4766	67.8841	1.81602	46.232	0.155464	39.8263	-0.209156	-69.2764	1.93761	-38.0387	-0.507604	51.8183	0.72413	34.3832	-0.753801	-9.68872	-2.3193	57.7427	1.00353	66.4861	1.56724	71.2244	1.76318	59.6278	1.08716	5.91293	-2.97536	33.1456	-0.864341	-29.9657	-0.816471	-19.0738	-2.38527	33.3806	-0.820843	-5.31018	-3.00206
35.5807	-0.731881	63.1515	1.75563	64.7214	1.60785	-49.0911	0.440416	-2.05864	-3.35104	87.76	2.95817	-61.1748	1.24557	67.5174	1.98433	45.745	0.115649	38.8867	-0.330098	-69.7634	1.88184	-38.6403	-0.50563	51.3944	0.640837	33.6613	-0.944057	-9.95229	-2.91174	57.2385	1.1589	66.0334	1.61942	70.8864	1.95921	59.2324	0.835593	5.78115	-2.78351	32.6529	-0.790904	-31.0773	-0.860515	-19.5207	-2.18841	32.7446	-0.737593	-5.86136	-2.94255
35.0708	-0.734731	62.6702	1.54748	64.2802	1.66416	-49.3604	0.422663	-2.57316	-3.45795	87.2902	3.33653	-61.6274	1.35754	67.145	1.8292	45.2694	0.00291742	37.8955	-0.477122	-70.2447	1.86247	-39.2534	-0.300222	50.9818	0.472895	32.9222	-1.02364	-10.2617	-2.23509	56.7286	0.940907	65.5636	1.73113	70.5426	2.10872	58.8142	0.84962	5.69979	-3.11685	32.1888	-0.676167	-32.1716	-0.895605	-19.9504	-1.87008	32.1029	-0.787953	-6.41713	-2.49302
34.5608	-0.87101	62.2004	1.71867	63.8447	1.61071	-49.6182	0.333283	-3.09111	-3.27416	86.7917	3.27707	-62.0858	1.51939	66.7783	1.7581	44.7996	0.186354	36.8641	-0.471765	-70.7317	1.81676	-39.8722	-0.315669	50.5808	0.480386	32.1659	-1.12298	-10.6169	-2.60938	56.2187	0.932993	65.0823	1.93338	70.1931	1.72699	58.3787	0.974338	5.67401	-3.0392	31.7533	-1.00481	-33.2258	-0.772475	-20.3744	-2.2336	31.4669	-0.767812	-6.96717	-2.67152
34.0395	-0.826353	61.7534	1.60652	63.415	1.56808	-49.8474	0.541637	-3.61365	-3.35719	86.2703	3.02792	-62.5499	1.25681	66.4059	1.70815	44.3412	-0.239727	35.7984	-0.455495	-71.2302	1.99335	-40.4852	-0.353857	50.1797	0.350485	31.3924	-0.923401	-11.0294	-2.14052	55.703	0.88392	64.5896	1.7998	69.8379	1.89885	57.9261	0.923306	5.67229	-3.11493	31.3523	-0.876146	-34.2457	-0.850654	-20.7984	-2.21923	30.8309	-1.00417	-7.51721	-3.04487
33.5123	-0.849768	61.318	1.57549	62.9968	1.4789	-50.0708	0.562324	-4.14134	-3.14856	85.726	3.03932	-63.0082	1.45055	66.0334	1.61826	43.8943	-0.0603925	34.7385	-0.336861	-71.7344	1.98674	-41.0983	-0.246962	49.7843	0.475664	30.6017	-1.03358	-11.4878	-2.30243	55.1873	0.784731	64.0797	1.5356	69.4712	1.89631	57.4563	0.862693	5.65567	-2.92949	30.9741	-0.932871	-35.2255	-0.818976	-21.2224	-1.9709	30.2006	-1.02611	-8.06725	-2.95352
32.9795	-1.10392	60.894	1.40137	62.59	1.44243	-50.3115	0.685295	-4.66961	-3.05464	85.1588	2.95766	-63.4723	1.6755	65.661	1.47143	43.4532	-0.0341091	33.7472	-0.341084	-72.2443	2.05983	-41.6999	0.042995	49.3775	0.334396	29.7996	-1.02178	-11.992	-2.08368	54.666	0.917547	63.5583	1.57134	69.0988	1.75484	56.9635	0.744715	5.61098	-2.89167	30.6246	-1.08245	-36.1594	-0.556289	-21.6521	-1.69117	29.5646	-0.993142	-8.61156	-3.09138
32.4409	-1.24557	60.4929	1.52201	62.1946	1.40537	-50.5693	0.610005	-5.20418	-2.98799	84.5629	2.86341	-63.9364	1.75183	65.2886	1.79503	43.0234	-0.0507059	32.8305	-0.307444	-72.76	2.17076	-42.2958	0.0413054	48.965	0.388909	28.9745	-1.00813	-12.5478	-2.02731	54.1446	0.78315	63.0254	1.54906	68.7206	1.64764	56.4593	0.814622	5.53821	-3.29911	30.3095	-1.3511	-37.0589	-0.661869	-22.0933	-1.60678	28.9287	-1.0684	-9.1616	-2.92396
31.8966	-1.25913	60.1033	1.69237	61.805	1.35039	-50.8558	0.787743	-5.74104	-3.18084	83.9498	2.66984	-64.4062	1.65079	64.9104	1.48583	42.5994	-0.179792	31.994	-0.410845	-73.2814	2.28824	-42.8859	-0.350439	48.541	0.38368	28.1323	-1.23296	-13.1551	-1.83184	53.6174	0.671753	62.4754	1.45112	68.331	1.8485	55.9265	0.729647	5.43795	-3.0559	30.0173	-1.07526	-37.9241	-0.655789	-22.5402	-1.52867	28.2927	-1.17803	-9.70591	-2.8334
31.3408	-1.06782	59.7252	1.39217	61.4211	1.27268	-51.1594	0.74117	-6.28535	-3.00189	83.3081	2.51335	-64.8761	1.45113	64.538	1.43834	42.1869	-0.374789	31.2377	-0.302732	-73.8142	2.48551	-43.4703	-0.0834879	48.1113	0.339016	27.29	-1.37356	-13.814	-1.99078	53.0903	0.597623	61.9196	1.35374	67.9414	1.53425	55.3821	0.818703	5.30903	-3.20433	29.7595	-1.32296	-38.7492	-0.4675	-22.9985	-1.37913	27.6682	-1.34955	-10.256	-2.92589
30.785	-1.08794	59.3642	1.23957	61.0487	1.46167	-51.4918	0.685344	-6.82966	-3.00134	82.6492	2.61402	-65.3516	1.55936	64.1656	1.65975	41.7801	-0.175714	30.5559	-0.601859	-74.3528	2.39916	-44.049	0.06689	47.6759	0.34021	26.4707	-1.16699	-14.5188	-1.6682	52.5575	0.35787	61.3466	1.43681	67.5403	1.58266	54.8149	0.92313	5.15204	-3.37365	29.4959	-1.3909	-39.5341	-0.389408	-23.4626	-1.61708	27.0551	-1.49872	-10.8003	-3.04233
30.2178	-1.14756	59.0204	1.459	60.6877	1.5124	-51.8413	0.761278	-7.3797	-2.73567	81.9674	2.6872	-65.8272	1.63991	63.7874	1.31963	41.3848	-0.323045	29.9485	-0.737197	-74.8971	2.5907	-44.622	0.0328859	47.2347	0.179925	25.6972	-1.20445	-15.2751	-1.89704	52.0246	0.370965	60.7565	1.177	67.1278	1.62636	54.2248	0.743637	4.96698	-2.74304	29.2037	-1.26892	-40.2847	-0.482748	-23.9325	-1.62644	26.4592	-1.40734	-11.3446	-2.56416
29.6449	-1.12896	58.6938	1.50834	60.3382	1.30615	-52.2194	0.903329	-7.93547	-3.03003	81.2971	2.71845	-66.3027	1.81326	63.415	1.27845	41.0009	-0.22379	29.4214	-0.638409	-75.4529	2.37286	-45.1892	0.0864902	46.782	0.173189	24.9638	-1.33217	-16.0829	-1.82757	51.486	0.372363	60.1549	1.29195	66.7153	1.89067	53.6174	0.615777	4.75383	-3.0559	28.8714	-1.37551	-41.0009	-0.425547	-24.4138	-1.36098	25.8748	-1.41624	-11.8889	-2.59495
29.0662	-1.24811	58.373	1.30357	59.9945	1.07583	-52.6148	0.700759	-8.49124	-2.88776	80.6381	2.85326	-66.784	1.71134	63.0369	1.3718	40.617	-0.40847	28.9745	-0.727285	-76.0086	2.33677	-45.7507	0.025739	46.3237	0.115196	24.2762	-1.29577	-16.9366	-1.84796	50.9417	0.54252	59.5418	1.18065	66.2913	1.26885	52.9929	0.223295	4.51262	-3.12823	28.4875	-1.43038	-41.677	-0.323486	-24.9065	-1.32454	25.3018	-1.48365	-12.4389	-2.78206
28.4818	-1.28434	58.0751	1.27609	59.6564	1.29153	-53.0387	0.697285	-9.05847	-3.31802	80.0022	2.64898	-67.271	2.02727	62.6644	1.44096	40.2331	-0.538277	28.6021	-0.793398	-76.5759	2.70093	-46.3065	0.0645666	45.8539	0.0749645	23.6231	-1.29596	-17.8305	-2.00491	50.4089	0.611395	58.9173	1.03845	65.8616	1.28902	52.3455	0.401497	4.24333	-3.24409	28.0635	-1.31801	-42.3187	-0.481126	-25.3992	-1.41236	24.7461	-1.56208	-12.9947	-2.72401
27.9031	-1.19974	57.7828	1.13775	59.3298	1.27173	-53.4857	1.26047	-9.61997	-2.89087	79.3891	2.63388	-67.758	1.73539	62.2748	1.26653	39.8263	-0.622263	28.3041	-0.808366	-77.1488	3.17701	-46.8565	0.312743	45.3783	-0.0226674	23.0157	-1.31169	-18.7185	-1.6905	49.8817	0.308859	58.2928	0.894582	65.4204	1.25718	51.6808	0.349997	3.94539	-3.23619	27.5879	-1.20623	-42.9318	-0.218947	-25.9092	-1.29173	24.2075	-1.41249	-13.5447	-2.3954
27.3244	-1.24843	57.4849	1.17542	59.009	1.26046	-53.9555	1.22137	-10.1929	-3.02617	78.799	2.46137	-68.2451	1.6399	61.8738	1.27304	39.4023	-0.571649	28.0864	-0.923663	-77.7333	2.56665	-47.4008	0.249515	44.897	-0.116604	22.4485	-1.16406	-19.578	-1.58941	49.3661	0.329599	57.6797	0.854992	64.9735	1.43259	50.9933	0.327818	3.61995	-3.0549	27.0723	-1.36271	-43.5047	-0.207954	-26.4248	-1.34847	23.6804	-1.69686	-14.1005	-2.36565
26.7457	-1.52323	57.187	1.15624	58.6767	1.15109	-54.4482	0.918086	-10.7659	-3.25418	78.2317	2.64588	-68.7378	1.94706	61.4612	1.18386	38.9497	-0.716606	27.9432	-0.838872	-78.3234	2.54268	-47.9394	0.298684	44.4043	-0.155335	21.9271	-1.40929	-20.4088	-1.55949	48.8619	0.27802	57.0896	0.959296	64.5208	1.49223	50.2828	0.231524	3.26644	-3.59448	26.5051	-1.62953	-44.0662	-0.0259353	-26.9462	-1.49206	23.1704	-1.70756	-14.662	-2.16707
26.1727	-1.31611	56.8718	1.08266	58.3443	1.08055	-54.9639	1.1896	-11.3388	-2.92009	77.6817	2.68887	-69.2306	1.99612	61.0258	1.03445	38.4684	-0.895732	27.8744	-0.928193	-78.9193	2.5624	-48.4723	0.332534	43.9058	-0.05969	21.4458	-1.35641	-21.2109	-1.6641	48.3691	0.216455	56.5166	0.945353	64.0625	1.30176	49.5552	0.710294	2.88485	-3.35563	25.8977	-1.68464	-44.6163	-0.00698496	-27.4791	-1.29338	22.672	-1.44288	-15.2235	-2.17882
25.6055	-1.56258	56.551	0.964776	58.0063	0.990717	-55.5025	1.10577	-11.9061	-2.95785	77.1546	2.58191	-69.729	1.93884	60.5789	1.06611	37.9642	-0.640307	27.8801	-1.03948	-79.5152	2.59024	-49.0051	0.354173	43.4016	0.000148429	21.0047	-1.31109	-21.9844	-1.77056	47.8879	0.343527	55.9608	0.93035	63.5926	1.19548	37.0418	-0.66534	2.47575	-3.22883	25.2388	-1.66049	-45.1663	-0.139297	-28.0177	-1.35464	22.1849	-1.68288	-15.7907	-2.22614
25.0383	-1.80072	56.2244	0.930095	57.6568	0.949892	-56.0697	1.00701	-12.4733	-2.67944	76.6446	2.56769	-70.2275	1.83429	60.1148	1.22661	37.4371	-0.592316	27.9661	-0.943071	-80.111	2.7958	-49.5265	0.535223	42.8917	-0.148538	20.6093	-1.6495	-22.7235	-1.67413	47.418	0.224857	55.428	1.30926	63.1171	1.25862	36.7896	-0.632007	2.03916	-3.43298	24.5341	-1.76492	-45.7163	-0.032171	-28.5677	-1.29854	21.7151	-1.7743	-16.358	-2.47872
24.4768	-1.70487	55.8863	0.986435	57.3016	1.07371	-56.6541	1.32732	-13.0405	-2.41974	76.1576	2.46819	-70.7317	1.93485	59.6335	0.859264	36.8871	-0.676478	28.1265	-0.949363	-80.7069	2.74175	-50.0479	0.440022	42.3645	-0.0248556	20.2483	-1.65504	-23.4397	-1.71113	46.9597	0.202615	54.9123	1.21786	62.6301	1.40488	36.5146	-0.878055	1.57564	-3.12203	23.7778	-1.7351	-46.2607	-0.0431588	-29.1292	-1.27399	21.2568	-1.64013	-16.9252	-2.30408
23.9153	-1.52174	55.5368	0.896703	56.9463	0.954045	-57.2615	1.37089	-13.6078	-2.68289	75.6935	2.25717	-71.2359	2.35835	59.135	1.023	36.3084	-0.855377	28.3614	-0.984538	-81.2913	2.97322	-50.5636	0.48751	41.8374	-0.191616	19.9332	-1.91554	-24.1215	-1.59856	46.5128	0.0456716	54.4138	0.776964	62.1431	1.28572	36.2167	-0.703648	1.08633	-3.01359	22.9756	-1.6939	-46.805	-0.0203002	-29.6907	-1.28147	20.8156	-1.86512	-17.4981	-2.28008
23.3595	-1.62906	55.1816	0.924214	56.5796	0.901353	-57.8917	1.22378	-14.175	-2.5875	75.2523	2.31629	-71.7458	2.03476	58.6251	1.07682	35.701	-0.824741	28.6708	-1.26851	-81.8757	2.81451	-51.0735	0.613626	41.2988	-0.262569	19.6582	-1.6898	-24.7747	-1.45614	46.083	0.00499668	53.9326	0.739498	61.6389	1.08132	35.8958	-0.739477	0.579261	-3.24756	22.1276	-1.62388	-47.3493	0.180181	-30.2637	-1.04834	20.3916	-1.84549	-18.0768	-2.19744
22.8095	-1.73418	54.8149	0.913353	56.2072	0.775176	-58.5449	1.26794	-14.7365	-2.22764	74.8284	2.10885	-72.2443	1.95422	58.0922	1.16463	35.0708	-0.988244	29.0547	-1.37018	-82.4602	2.96028	-51.5834	0.511187	40.7545	-0.390808	19.429	-1.98704	-25.405	-1.84035	45.659	0.12526	53.4742	0.960465	61.1346	1.27856	35.5521	-0.747212	0.0594731	-2.94116	21.2281	-1.74808	-47.8879	0.350553	-30.8309	-1.04557	19.9733	-1.73652	-18.6555	-2.43452
22.2594	-1.99461	54.4425	0.792897	55.8291	0.749175	-59.2095	1.40486	-15.298	-2.60511	74.4273	2.66064	-72.7371	2.03014	57.5479	1.10928	34.4176	-0.793756	29.5131	-1.15979	-83.0388	2.89082	-52.0876	0.720558	40.2102	-0.176665	19.2342	-1.91559	-26.0008	-1.52538	45.2522	-0.100316	53.033	0.837796	60.6247	1.23653	35.1911	-0.733758	-0.471373	-3.13974	20.2827	-1.96594	-48.4207	0.258081	-31.3867	-1.17421	19.578	-2.19057	-19.2399	-2.02278
21.7094	-1.64148	54.0586	0.737786	55.4452	0.737073	-59.8741	1.47729	-15.8595	-2.54184	74.0491	2.57706	-73.2183	2.14527	56.9807	0.992617	33.7301	-0.889057	30.0459	-1.20591	-83.6118	2.90349	-52.5861	0.69279	39.6602	-0.208108	19.0852	-1.85074	-26.5681	-1.55392	44.8512	-0.0216015	52.609	0.846807	60.1033	1.16561	34.8015	-0.930366	-1.01356	-3.3078	19.2858	-1.87741	-48.9536	0.166539	-31.9367	-1.06137	19.1884	-2.19564	-19.8244	-2.19562
21.1651	-1.68092	53.6633	0.787325	55.0498	0.745947	-60.533	1.6082	-16.421	-2.26003	73.6882	2.23532	-73.6939	2.31852	56.402	0.833225	33.0196	-1.00739	30.5902	-1.22508	-84.179	2.82611	-53.0846	0.758003	39.1159	-0.472718	18.9764	-1.88595	-27.1067	-1.36482	44.4673	-0.277176	52.2022	0.78459	59.5877	1.18037	34.3947	-0.81204	-1.56819	-3.25685	18.243	-2.0085	-49.4864	0.258482	-32.4695	-0.934419	18.7988	-1.94961	-20.4145	-1.98771
20.6265	-1.77571	53.2622	0.825396	54.6545	0.743184	-61.1919	1.55331	-16.9825	-2.02188	73.3501	2.29288	-74.1637	2.00742	55.8004	0.717398	32.2862	-1.03983	31.0773	-1.37427	-84.7463	3.2585	-53.5773	0.978806	38.5716	-0.324029	18.8962	-2.16041	-27.6223	-1.3706	44.0949	-0.157287	51.8126	0.506279	59.072	0.918693	33.9592	-1.03279	-2.13484	-2.95303	17.1773	-2.08201	-50.0135	0.492312	-32.9967	-1.15466	18.392	-2.01167	-21.0047	-2.08708
20.0822	-1.98485	52.8554	0.709958	54.2534	0.68271	-61.8394	1.61663	-17.544	-2.17058	73.035	2.38368	-74.6278	2.22434	55.1873	0.602656	31.5242	-0.94953	31.4841	-1.41079	-85.3078	3.06577	-54.0643	0.740036	38.0272	-0.469729	18.8102	-2.1649	-28.1036	-1.13855	43.7282	-0.232647	51.4459	0.489684	58.5506	0.807177	33.5066	-0.757476	-2.71296	-3.1812	16.146	-2.2326	-50.5406	0.628409	-33.5123	-1.08962	17.9794	-2.16011	-21.6005	-1.9403
19.5493	-2.21811	52.4371	0.951191	53.8409	0.654602	-62.4926	1.59487	-18.0998	-1.9252	72.7371	2.30469	-75.0805	2.32488	54.5514	0.528897	30.7335	-1.17995	31.8106	-1.35693	-85.8693	2.96735	-54.5514	0.790887	37.4887	-0.564455	18.7014	-1.9594	-28.562	-1.25942	43.3787	-0.349889	51.0964	0.599034	58.0292	0.718003	33.031	-0.74873	-3.30368	-3.01499	15.1719	-2.22645	-51.062	0.523464	-34.0165	-0.743049	17.5497	-2.07857	-22.1964	-2.15089
19.0108	-2.60184	52.0074	0.679351	53.4226	0.629598	-63.14	1.61717	-18.6613	-2.16297	72.4563	2.39439	-75.5216	2.3355	53.8982	0.638837	29.9142	-1.23997	32.0627	-1.41868	-86.425	3.07634	-55.0326	0.894737	36.9501	-0.447069	18.5638	-2.24746	-28.9917	-1.29519	43.0406	-0.32327	50.7698	0.410492	57.5078	0.748124	32.5268	-0.863989	-3.907	-2.74133	14.2609	-2.37124	-51.5777	0.609605	-34.5093	-0.574123	17.1028	-2.33812	-22.7923	-1.86745
18.4779	-2.01712	51.5662	0.455698	52.9986	0.548412	-63.7817	1.56334	-19.217	-2.17977	72.1985	2.50819	-75.9571	2.45674	53.2336	0.514262	29.0662	-1.2253	32.2289	-1.55137	-86.9808	2.88014	-55.5082	0.880045	36.4172	-0.462157	18.392	-1.83617	-29.3928	-1.53794	42.7083	-0.208675	50.4547	0.60365	56.9864	0.789668	32.0055	-0.842172	-4.52293	-3.06238	13.4072	-2.37017	-52.0991	0.573616	-34.9963	-0.736654	16.6444	-2.24942	-23.3767	-1.60117
17.9508	-1.93739	51.1193	0.557458	52.5746	0.597276	-64.4234	1.69642	-19.7728	-1.93776	71.9406	2.18712	-76.3868	2.39222	52.546	0.343107	28.1953	-1.32329	32.3206	-1.29839	-87.5308	2.77865	-55.9838	1.0938	35.8844	-0.567602	18.1914	-2.36269	-29.7709	-1.35783	42.3531	-0.210101	50.1625	0.550079	56.465	0.857163	31.4554	-0.787967	-5.15147	-3.20749	12.6223	-2.31555	-52.6148	0.442704	-35.4661	-0.872274	16.1689	-2.26075	-23.9497	-1.93352
17.4237	-2.28372	50.6667	0.368123	52.1335	0.780836	-65.0651	1.75815	-20.3343	-1.87968	71.6599	2.51744	-76.8051	2.13393	51.847	0.304743	27.3129	-1.29541	32.332	-1.31383	-88.0751	2.99526	-56.4536	0.838398	35.3515	-0.598266	17.9565	-2.74714	-30.1204	-1.38835	41.9692	-0.378526	49.8817	0.595777	55.9436	0.854422	30.8882	-0.990546	-5.79261	-2.89231	11.8946	-2.51925	-53.1304	0.56293	-35.9302	-0.659427	15.6819	-2.62884	-24.5112	-1.55051
16.9023	-2.28032	50.2026	0.478336	51.6923	0.387082	-65.7011	1.71848	-20.8901	-1.80392	71.3505	2.12728	-77.2176	2.52219	51.148	0.437419	26.442	-1.60588	32.2633	-1.41949	-88.6195	3.13352	-56.9234	1.05223	34.8244	-0.743887	17.6987	-2.50816	-30.4413	-1.09265	41.5567	-0.442411	49.6296	0.468325	55.4165	0.664136	30.298	-1.20513	-6.44578	-2.79373	11.23	-2.31043	-53.6461	0.592937	-36.3829	-0.541447	15.1777	-2.51829	-25.0612	-1.7504
16.3923	-2.1771	49.7271	0.400258	51.2454	0.374384	-66.3371	2.01467	-21.4458	-1.95339	71.0239	2.09498	-77.6244	2.52049	50.4776	0.459848	25.6227	-1.78029	32.12	-1.79156	-89.158	3.02735	-57.3875	1.06603	34.2973	-0.766771	17.4065	-2.31261	-30.7392	-1.14671	41.1098	-0.633357	49.3833	0.469667	54.8894	0.849728	29.6792	-1.22703	-7.11614	-2.85532	10.6226	-2.63692	-54.1617	0.676879	-36.824	-0.659386	14.662	-2.63919	-25.6055	-1.72217
15.8996	-2.21126	49.2458	0.496523	50.7928	0.502613	-66.9731	1.93503	-22.0016	-1.9375	70.6687	1.9009	-78.0197	2.44009	49.8245	0.579964	24.8492	-1.43652	31.8909	-1.8693	-89.7023	2.85549	-57.8459	1.15298	33.7702	-0.595481	17.0856	-2.43969	-31.0085	-1.03689	40.6342	-0.70217	49.1598	0.324624	54.3623	0.894371	29.0433	-1.31254	-7.79796	-2.42648	10.0783	-2.48102	-54.6831	0.842162	-37.2537	-0.427372	14.1292	-2.68784	-26.1384	-1.60278
15.4183	-2.20829	48.7588	0.170649	50.3287	0.39688	-67.6091	1.87506	-22.5574	-1.76942	70.2905	1.8013	-78.4093	2.30767	49.2057	0.426117	24.1158	-1.62306	31.5815	-1.60097	89.7482	3.53937	-58.3042	1.04046	33.243	-0.827987	16.7304	-2.36965	-31.2778	-1.1879	40.13	-0.544638	48.9478	0.383933	53.8294	0.997751	28.3786	-1.13071	-8.49124	-2.74562	9.59705	-2.54534	-55.1988	0.862753	-37.672	-0.399517	13.5848	-2.53905	-26.6597	-1.55587
14.9485	-2.42232	48.266	0.429431	49.8646	0.362949	-68.2393	1.94308	-23.1074	-1.72927	69.8837	1.77417	-78.7932	2.81888	48.6098	0.393778	23.434	-1.67255	31.1976	-1.71676	89.1924	3.10042	-58.7569	1.10101	32.7216	-0.708496	16.3465	-2.37247	-31.5528	-1.06693	39.5971	-0.729813	48.7244	0.334641	53.2966	0.682776	27.714	-1.47697	-9.20171	-2.53934	9.17306	-2.71301	-55.7202	0.887524	-38.0788	-0.304497	13.0233	-2.80125	-27.1697	-1.81045
14.5016	-2.69174	47.7733	0.413335	49.3947	0.321352	-68.8696	1.88712	-23.6632	-1.71695	69.454	1.76316	-79.1656	2.79207	48.0368	0.335512	22.798	-1.69697	30.7278	-1.41683	88.6252	3.34099	-59.2038	1.32066	32.2003	-1.03994	15.934	-2.51651	-31.8507	-1.081	39.0299	-0.781281	48.4837	0.284587	52.7637	0.798784	27.0551	-1.60067	-9.92364	-2.70492	8.8121	-2.60635	-56.2359	1.24777	-38.4799	-0.528337	12.4447	-3.08643	-27.6682	-1.3211
14.0604	-2.47652	47.2805	0.504009	48.9192	0.343548	-69.4998	1.7161	-24.2189	-1.60392	69.0014	1.78392	-79.5266	2.82644	47.4925	0.319749	22.2079	-1.60716	30.1777	-1.71984	88.058	3.21062	-59.6507	1.44319	31.6789	-0.969918	15.4928	-2.92278	-32.1659	-1.11572	38.434	-0.594637	48.2374	0.0870782	52.2309	0.664167	26.4363	-1.2119	-10.6513	-2.7845	8.50843	-2.8423	-56.7572	1.20743	-38.8695	-0.555481	11.8602	-2.69322	-28.1552	-1.42377
13.6364	-2.15091	46.7878	0.329883	48.4436	0.319708	-70.1301	2.14253	-24.7747	-1.64012	68.5201	1.91287	-79.8876	2.77375	46.9711	0.225164	21.6636	-1.53468	29.5417	-1.72287	87.4793	2.7859	-60.1033	1.17952	31.1632	-0.81682	15.0172	-2.95506	-32.4982	-0.922951	37.8038	-0.719949	47.9795	0.0144132	51.698	0.727625	25.8404	-1.09904	-11.3732	-2.88056	8.26779	-2.76647	-57.2786	0.975675	-39.2476	-0.58282	11.2529	-2.58109	-28.6365	-1.23423
13.2296	-2.76585	46.3008	0.14236	47.9566	0.299513	-70.7603	2.15325	-25.3305	-1.41275	68.0159	1.78892	-80.2371	2.97611	46.4841	0.147485	21.1651	-1.75855	28.8313	-1.78597	86.8949	3.00489	-60.5617	1.20936	30.6418	-1.01169	14.513	-2.91076	-32.8477	-0.870317	37.1392	-0.769069	47.7045	0.224413	51.1537	0.75	25.2789	-1.21917	-12.0894	-2.67069	8.08444	-2.96229	-57.7943	1.14621	-39.6373	-0.314984	10.6341	-2.6273	-29.1006	-1.34763
12.8343	-2.38684	45.808	0.443004	47.4696	0.399217	-71.3849	1.91281	-25.8863	-1.43165	67.483	1.73802	-80.5808	2.73374	46.0143	-0.0262448	20.7067	-1.81098	28.0348	-1.99844	86.3047	3.20472	-61.0315	1.35053	30.1261	-1.24086	13.9802	-2.57895	-33.2144	-0.980439	36.4459	-0.865897	47.418	0.266316	50.6151	0.586337	24.7461	-1.61998	-12.7942	-2.54255	7.95839	-2.97609	-58.3157	1.19377	-40.0383	-0.236767	10.0039	-2.79262	-29.5589	-1.01142
12.4561	-2.90603	45.321	0.104972	46.9768	0.185375	-71.9979	2.10749	-26.4363	-1.28931	66.9273	1.66856	-80.9132	2.84527	45.5731	0.0741082	20.2999	-1.95366	27.1582	-2.06827	85.7031	2.67419	-61.5071	1.52837	29.6105	-1.16996	13.4187	-2.94428	-33.5983	-1.19001	35.7239	-0.78713	47.1201	0.322302	50.0708	0.423434	24.2476	-1.65078	-13.4817	-2.66468	7.89537	-2.58773	-58.8371	1.16268	-40.4623	-0.230651	9.36787	-2.77677	-30.0116	-1.37205
12.0894	-2.51202	44.834	-0.0961232	46.4784	0.118799	-72.5824	2.30525	-26.9921	-1.36468	66.3428	1.80596	-81.2398	2.85264	45.1606	0.0849383	19.9389	-1.93589	26.1957	-2.11811	85.0958	3.03686	-61.9884	1.46041	29.1006	-0.857495	12.8285	-2.46974	-34.0051	-0.771075	34.9676	-0.820451	46.8107	0.115615	49.5265	0.5385	23.7778	-1.45179	-14.1635	-2.1767	7.86672	-2.92362	-59.3585	1.1685	-40.915	-0.0151165	8.72615	-2.99209	-30.447	-1.22119
11.7399	-3.10856	44.3412	0.192525	45.9742	-0.0288576	-73.1381	2.10531	-27.5478	-1.07464	65.7355	1.58518	-81.5663	2.97812	44.7767	-0.0511235	19.6238	-1.57393	25.1529	-2.04164	84.4827	3.16601	-62.4754	1.66958	28.6021	-1.16716	12.2097	-2.40334	-34.4233	-0.596708	34.177	-0.888941	46.4898	-0.0216576	48.9822	0.318817	23.3423	-1.47398	-14.8339	-2.2854	7.82661	-2.59369	-59.8799	1.35616	-41.379	-0.119938	8.09017	-2.77817	-30.871	-0.997061
11.4076	-2.66043	43.8542	0.0693656	45.47	0.0998768	-73.671	2.16373	-28.1036	-1.40539	65.1052	1.7566	-81.8929	3.17951	44.41	0.0779507	19.3545	-1.77712	24.0299	-2.04263	83.8639	2.94634	-62.9738	1.50515	28.1093	-1.17612	11.568	-2.69769	-34.8645	-0.654359	33.3519	-1.11667	46.1575	0.121226	48.4322	0.34815	22.9355	-1.31858	-15.4928	-2.33567	7.74067	-3.1409	-60.4127	1.53945	-41.8718	-0.0829265	7.44846	-3.15973	-31.2893	-0.999479
11.081	-2.7471	43.3672	0.061265	44.9543	0.0467205	-74.1752	2.27564	-28.6594	-1.31248	64.4406	1.50692	-82.2195	2.86792	44.0777	0.0977993	19.1253	-1.91635	22.8725	-2.03569	83.2337	3.01938	-63.4838	1.6291	27.628	-1.10579	10.9263	-2.56573	-35.3229	-0.693136	32.4982	-0.955166	45.808	0.127124	47.8821	0.337741	22.5574	-1.69376	-16.1402	-2.6265	7.59743	-2.97466	-60.9685	1.4372	-42.3875	-0.0392434	6.81247	-2.79734	-31.6961	-1.12583
10.7773	-2.71715	42.8802	-0.160063	44.4386	-0.0557977	-74.6565	2.57924	-29.2151	-1.09653	63.7588	1.27053	-82.5518	3.00547	43.7683	-0.211845	18.9477	-1.88286	21.7266	-2.22409	82.5977	2.82379	-63.9937	1.7237	27.164	-1.25398	10.2789	-2.78846	-35.7984	-0.839494	31.6158	-1.23031	45.4528	0.00599648	47.3378	0.335953	22.2079	-1.7885	-16.7762	-2.25666	7.40262	-2.77314	-61.5472	1.49403	-42.926	-0.0237108	6.17649	-3.10588	-32.1086	-0.975488
10.4851	-2.69094	42.3932	-0.257941	43.9173	0.0446702	-75.1091	2.38579	-29.7709	-0.954942	63.0426	1.23936	-82.8899	3.17897	43.4818	-0.222735	18.8102	-2.04279	20.6265	-2.18949	81.956	2.72989	-64.5208	1.74469	26.7056	-1.43931	9.63143	-2.84715	-36.2912	-0.634066	30.7278	-1.37704	45.0804	-0.0711536	46.805	0.226852	21.8927	-1.62235	-17.4007	-2.08974	7.15625	-3.02737	-62.1488	1.57312	-43.4818	0.0535114	5.53879	-3.22666	-32.5268	-0.829836
10.2044	-2.92488	41.9004	-0.212666	43.3901	0.0792488	-75.5331	2.65754	-30.3267	-0.86828	62.3035	1.34168	-83.2337	3.13516	43.224	-0.285085	18.7185	-2.05053	19.5608	-2.28522	81.3028	2.91685	-65.048	1.60744	26.2587	-1.17319	8.97253	-2.7753	-36.8068	-0.649613	29.8626	-1.02731	44.6965	-0.172888	46.2893	0.386263	21.612	-1.76327	-18.0138	-2.38454	6.85258	-3.06892	-62.7733	1.53785	-44.0662	0.00728423	4.90108	-2.81687	-32.9623	-0.935322
9.94083	-2.95709	41.4134	-0.183705	42.8516	-0.0499193	-75.9284	2.37627	-30.8825	-0.838175	61.5415	1.39123	-83.5774	3.29411	42.9891	-0.149017	18.6727	-1.77781	18.5409	-1.91752	80.6439	2.7991	-65.5865	1.93006	25.8175	-1.2515	8.31362	-2.7991	-37.334	-0.569909	29.0375	-1.10603	44.3011	-0.158725	45.7851	0.229986	21.3542	-1.85561	-18.6211	-2.07064	6.49735	-2.68407	-63.4265	1.69115	-44.6736	0.0257826	4.26281	-3.33041	-33.4149	-0.857629
9.69445	-3.19398	40.9264	-0.190581	42.313	0.0168083	-76.2951	2.35489	-31.4382	-0.75008	60.7737	1.36615	-83.9269	3.30224	42.7771	-0.228732	18.667	-2.17897	17.5612	-1.73986	79.985	3.01145	-66.1366	1.84745	25.3935	-1.40009	7.64326	-3.09511	-37.884	-0.566328	28.2411	-1.29825	43.8943	-0.286017	45.2924	0.220987	21.1307	-2.01323	-19.217	-2.17644	6.08482	-3.17282	-64.1026	1.72821	-45.2981	-0.0284235	3.62453	-3.67254	-33.879	-1.05565
9.45381	-3.09048	40.4394	0.0329111	41.7687	-0.115884	-76.6389	2.46438	-31.994	-0.869298	60.0174	1.29506	-84.2822	3.26083	42.5651	-0.182157	18.6727	-2.40703	16.6272	-2.46005	79.3261	2.81943	-66.6923	1.80679	24.9753	-1.67973	6.9729	-2.92422	-38.4512	-0.595401	27.4848	-1.40885	43.4703	-0.167992	44.8168	0.340941	20.9416	-1.9277	-19.8014	-1.98292	5.61843	-3.56241	-64.8073	1.82295	-45.9513	0.159339	2.98569	-3.3194	-34.3603	-0.708888
9.20744	-3.02337	39.9467	-0.0994657	41.2186	-0.104187	-76.954	2.47241	-32.5555	-0.664479	59.2897	1.29699	-84.6431	2.92244	42.3302	-0.227174	18.6555	-2.46813	15.7277	-2.63715	78.6844	2.83949	-67.2538	1.82901	24.5742	-1.42459	6.29681	-2.51461	-39.0356	-0.681839	26.7629	-1.27894	43.0406	-0.330252	44.3527	-0.0475137	20.7755	-1.71816	-20.3801	-2.10561	5.09704	-2.9835	-65.5407	1.74984	-46.6273	-0.000679071	2.34569	-2.71118	-34.8531	-0.691375
8.94388	-3.02008	39.4596	-0.255774	40.6628	-0.278233	-77.2462	2.26789	-33.117	-0.695318	58.5907	0.962408	-85.0041	2.84216	42.0551	-0.423466	18.5982	-2.35721	14.874	-2.51773	78.0484	2.49647	-67.8268	1.89509	24.1788	-1.47565	5.61098	-2.77985	-39.6373	-0.792603	26.0753	-1.39079	42.5937	-0.426761	43.9058	0.0983003	20.6437	-1.82119	-20.9416	-1.93775	4.52121	-3.16649	-66.2913	1.9607	-47.3264	0.117401	1.70455	-3.293	-35.363	-0.822499
8.6574	-3.1068	38.9669	-0.421381	40.1013	-0.320147	-77.5041	2.46903	-33.6728	-0.810506	57.9261	1.08109	-85.3708	2.92037	41.7515	-0.531503	18.5008	-2.26584	14.0547	-2.30087	77.4239	2.51866	-68.4055	2.27407	23.795	-1.70656	4.92114	-2.83529	-40.2561	-0.867067	25.4222	-1.30722	42.1354	-0.348562	43.4703	0.175773	20.5406	-2.07186	-21.4974	-1.90983	3.88924	-2.97148	-67.0762	1.66427	-48.054	0.104726	1.06284	-2.96471	-35.8901	-0.830855
8.348	-2.91218	38.4799	-0.462681	39.5341	-0.234256	-77.739	2.81546	-34.2343	-0.902135	57.2844	1.11479	-85.7432	2.99929	41.4134	-0.251677	18.3748	-2.19874	13.2812	-2.25252	76.8051	2.74342	-68.9956	1.93227	23.4225	-1.51667	4.22499	-2.66565	-40.8978	-0.503848	24.8091	-1.2514	41.6713	-0.208232	43.0464	0.135214	20.4718	-1.90025	-22.0474	-1.83259	3.20284	-2.69043	-67.8841	2.01754	-48.7989	0.168807	0.419749	-2.87724	-36.4287	-0.518043
8.02142	-2.81186	37.9871	-0.576509	38.9612	-0.349489	-77.9452	2.62145	-34.7958	-0.776124	56.6713	0.993886	-86.1156	3.10382	41.041	-0.503438	18.2086	-2.55099	12.5421	-2.48467	76.2035	2.57683	-69.5915	2.17049	23.0616	-1.74285	3.52255	-2.77933	-41.5567	-0.44556	24.2304	-1.27316	41.19	-0.296172	42.6396	0.139571	20.426	-2.17412	-22.5803	-1.85554	2.46028	-3.27044	-68.7149	1.73357	-49.5723	0.415514	-0.224886	-3.15808	-36.9845	-0.343112
7.67764	-3.12789	37.4944	-0.426414	38.3825	-0.419329	-78.1286	2.34321	-35.363	-0.883265	56.0926	0.968841	-86.4995	3.28948	40.6399	-0.57208	18.0023	-2.29159	11.843	-2.64994	75.6076	2.6792	-70.1874	1.97576	22.7121	-1.6834	2.81323	-2.74373	-42.2156	-0.35264	23.6804	-1.50758	40.703	-0.396832	42.2442	-0.164693	20.3859	-2.05895	-23.1074	-1.82905	1.66272	-3.59642	-69.5801	2.12183	-50.3688	0.546942	-0.87147	-3.12192	-37.5574	-0.433523
7.30522	-3.37147	37.0074	-0.363186	37.8038	-0.429033	-78.2776	2.58416	-35.9245	-0.778625	55.5368	0.862812	-86.8834	3.35235	40.1988	-0.452351	17.7617	-2.41008	11.1784	-2.97691	75.0232	2.36116	-70.7833	2.10001	22.374	-1.73414	2.09703	-2.89223	-42.8687	-0.442485	23.1704	-1.70819	40.2102	-0.562265	41.8603	-0.124096	20.3228	-1.97287	-23.6231	-1.79834	0.810163	-3.35908	-70.4681	1.93712	-51.1709	0.454556	-1.51834	-3.76856	-38.1418	-0.442857
6.92134	-3.27089	36.5261	-0.632042	37.2308	-0.533687	-78.4036	2.66868	-36.4917	-0.550763	55.0155	0.974138	-87.273	3.17102	39.7232	-0.302444	17.481	-2.39764	10.5539	-2.42702	74.4502	2.14523	-71.3677	2.01871	22.0417	-1.66964	1.37338	-3.11918	-43.5047	-0.504564	22.6891	-1.86953	39.7289	-0.6132	41.4936	-0.185152	20.2312	-2.05354	-24.1273	-1.80465	-0.0974029	-2.85408	-71.3677	2.06063	-51.9501	0.548353	-2.15891	-3.05107	-38.7434	-0.553504
6.50881	-3.1632	36.0563	-0.469965	36.6751	-0.467125	-78.5239	2.80383	-37.0589	-0.404232	54.517	0.945153	-87.6626	3.34509	39.219	-0.383902	17.1658	-2.54798	9.96947	-2.45753	73.8887	2.29055	-71.9464	2.05348	21.7266	-1.62234	0.642859	-2.55622	-44.1235	-0.321449	22.248	-1.68517	39.2476	-0.480167	41.1384	-0.231838	20.0994	-2.26695	-24.62	-1.39579	-1.04622	-2.93735	-72.2615	2.11292	-52.7007	0.573774	-2.7863	-3.82515	-39.3622	-0.447359
6.07909	-3.21405	35.5922	-0.711735	36.1307	-0.447609	-78.6672	2.72547	-37.6262	-0.401237	54.0529	0.809556	-88.0637	3.43922	38.6747	-0.672544	16.8163	-2.77435	9.41943	-2.52861	73.3329	1.9771	-72.5251	2.36755	21.4172	-1.74547	-0.0957413	-3.17821	-44.7194	-0.101871	21.8354	-1.61426	38.7664	-0.632877	40.7946	-0.195882	19.9389	-2.41889	-25.107	-1.4591	-1.99218	-3.23022	-73.1152	2.20162	-53.4112	0.469409	-3.39707	-3.29114	-39.9982	-0.462522
5.62989	-2.97056	35.1395	-0.655184	35.5979	-0.514726	-78.8448	2.9732	-38.1991	-0.367885	53.6117	0.799004	-88.4648	3.14146	38.096	-0.549023	16.4267	-2.5524	8.90377	-2.39186	72.7886	2.12126	-73.098	2.29408	21.1135	-1.69996	-0.841103	-3.0274	-45.2981	0.0030457	21.463	-1.75337	38.2908	-0.773121	40.468	-0.0374948	19.7499	-2.26268	-25.5769	-1.60969	-2.89917	-3.30883	-73.9403	2.16263	-54.0873	0.633708	-3.9918	-3.37439	-40.6514	-0.230258
5.15834	-3.12877	34.6926	-0.785626	35.0765	-0.625143	-79.0682	2.68347	-38.7664	-0.249982	53.2049	0.713335	-88.8658	3.17941	37.4829	-0.730055	15.997	-2.43234	8.42249	-2.80627	72.25	2.16028	-73.6652	2.18811	20.8098	-1.87975	-1.58538	-3.03933	-45.8596	0.154193	21.1192	-1.66458	37.821	-0.70587	40.1529	-0.121937	19.5264	-2.35109	-26.0352	-1.66524	-3.76147	-2.98735	-74.7309	2.14361	-54.729	0.776533	-4.57049	-3.0918	-41.316	-0.267255
4.6656	-3.58738	34.2514	-0.735059	34.5723	-0.691898	-79.3261	2.77005	-39.3393	-0.315955	52.821	0.73229	-89.2784	3.31507	36.8355	-0.727029	15.5329	-2.78713	7.98131	-2.51044	71.7286	2.40615	-74.221	2.56308	20.489	-2.04253	-2.31704	-3.05775	-46.4039	0.0271609	20.8098	-1.70734	37.3512	-0.680681	39.855	-0.104635	19.2686	-2.52108	-26.4879	-1.47656	-4.57908	-2.74448	-75.4873	2.21561	-55.3306	0.653731	-5.13256	-3.14966	-41.9978	-0.31634
4.15223	-3.48389	33.8217	-0.656239	34.0796	-0.750657	-79.6297	2.98896	-39.918	-0.23718	52.4658	0.827139	-89.6909	3.22073	36.1537	-0.722156	15.0287	-2.77939	7.57451	-2.83006	71.213	2.35383	-74.7825	2.28432	20.1509	-1.91971	-3.03038	-2.52045	-46.9253	0.145556	20.5234	-1.91264	36.8813	-0.614828	39.5628	-0.190279	18.9764	-2.1221	-26.9233	-1.60828	-5.35315	-2.77642	-76.2149	2.22695	-55.8921	0.777753	-5.67859	-2.89891	-42.6797	-0.202671
3.61823	-3.35832	33.3977	-0.754102	33.5983	-0.529552	-79.9735	3.13844	-40.491	-0.434571	52.1392	0.882912	89.8914	3.34253	35.4375	-0.920503	14.4901	-2.88319	7.19636	-2.44774	70.703	2.20238	-75.3268	2.17869	19.8014	-1.72296	-3.72595	-2.75556	-47.4352	-0.0265204	20.2369	-1.71863	36.4172	-0.579629	39.2878	-0.257998	18.6555	-2.69014	-27.3473	-1.72604	-6.08482	-2.81898	-76.9025	2.38254	-56.4249	0.645197	-6.21087	-3.06865	-43.3443	-0.23814
3.06304	-3.58668	32.9852	-0.823025	33.1284	-0.62621	-80.3517	2.87058	-41.0639	-0.211478	51.8413	0.789655	89.4674	3.28765	34.6812	-0.920193	13.9172	-2.63334	6.84685	-2.98091	70.2046	2.13847	-75.8769	2.49588	19.4405	-2.10321	-4.40318	-2.94245	-47.9222	0.0679129	19.9275	-1.92698	35.9589	-0.730119	39.0299	-0.493022	18.2946	-2.71377	-27.7656	-1.50578	-6.76664	-2.77631	-77.5614	2.42034	-56.9177	0.689336	-6.7208	-2.73035	-43.986	-0.319333
2.48664	-3.46103	32.5784	-0.706543	32.6701	-0.499677	-80.7757	2.96644	-41.6369	-0.234399	51.572	0.614567	89.0492	3.25451	33.8962	-0.93404	13.2984	-2.60456	6.50308	-2.96691	69.7118	1.85532	-76.4154	2.60697	19.0566	-2.2577	-5.06323	-2.92601	-48.3921	0.148136	19.5894	-1.98467	35.5005	-0.944607	38.7778	-0.541255	17.9107	-2.41379	-28.1666	-1.37572	-7.40835	-3.02711	-78.1859	2.28506	-57.3703	0.771858	-7.21927	-3.12408	-44.5991	-0.057264
1.88962	-2.96277	32.1831	-1.05803	32.2289	-0.709101	-81.2455	3.32931	-42.1984	0.000780029	51.3313	0.735952	88.6366	3.2551	33.0712	-0.979465	12.6509	-2.71665	6.1593	-2.80575	69.2191	1.7187	-76.954	2.70648	18.667	-2.19721	-5.70437	-2.86264	-48.8447	0.0647853	19.2285	-1.7472	35.0421	-0.724907	38.5429	-0.352153	17.4867	-2.41237	-28.562	-1.28196	-8.00996	-2.66391	-78.776	2.62798	-57.7943	0.707775	-7.70056	-2.94461	-45.1835	-0.222054
1.27197	-3.08216	31.7935	-0.893444	31.7992	-0.850892	-81.7497	3.18458	-42.7599	0.114239	51.1136	0.69411	88.2241	3.05788	32.2117	-1.30958	11.9634	-2.88622	5.81553	-2.62171	68.7263	1.8267	-77.4811	2.73056	18.2544	-2.35005	-6.32546	-2.95495	-49.2801	0.0299474	18.8331	-1.93066	34.5895	-0.877306	38.3023	-0.652702	17.034	-2.1244	-28.9401	-1.56326	-8.56573	-2.48482	-79.3375	2.64621	-58.1782	0.777486	-8.16466	-2.82941	-45.7393	-0.111341
0.634265	-3.24314	31.4153	-0.899545	31.3867	-0.881639	-82.294	2.8692	-43.3156	0.233565	50.9188	0.347833	87.8116	3.23556	31.3465	-1.24849	11.2529	-2.43494	5.46316	-2.7505	68.2336	2.32048	-78.0083	2.75639	17.8305	-2.3018	-6.9328	-2.80993	-49.6984	0.000506581	18.4149	-2.07996	34.1369	-0.896508	38.0616	-0.57409	16.5413	-2.85816	-29.3125	-1.12193	-9.07566	-3.06623	-79.8589	2.70423	-58.5277	1.0162	-8.61156	-2.75879	-46.2721	0.137263
-0.0134932	-3.44898	31.0429	-1.07391	30.9799	-1.00976	-82.8841	3.16202	-43.8657	0.116329	50.724	0.578244	87.4105	3.38409	30.4928	-1.31511	10.5367	-3.1631	5.11021	-2.81838	67.7409	1.86734	-78.5354	2.5334	17.3893	-2.38438	-7.52294	-3.09712	-50.0995	0.0107988	17.968	-2.10576	33.6899	-0.818907	37.8038	-0.572226	16.0256	-2.54718	-29.6678	-1.15654	-9.54548	-2.6334	-80.3574	2.62188	-58.8371	0.957996	-9.04128	-2.79961	-46.7763	0.0473993
-0.658329	-3.48691	30.6819	-1.06586	30.5902	-0.875538	-83.5144	3.14326	-44.41	-0.0499893	50.512	0.454409	87.0037	3.17124	29.6678	-1.25208	9.83196	-3.20371	4.75441	-3.29556	67.2424	1.98222	-79.0511	2.99692	16.9309	-2.44623	-8.09017	-2.92419	-50.4834	-0.11272	17.4981	-2.01589	33.243	-1.07265	37.546	-0.422552	15.4699	-2.7004	-30.0173	-1.07925	-9.9752	-2.78015	-80.8158	2.8815	-59.1121	1.08477	-9.45954	-3.17478	-47.2519	0.228689
-1.29431	-3.28303	30.3267	-1.1722	30.2121	-0.923567	-84.1905	3.18693	-44.9486	-0.0140626	50.2885	0.572264	86.6026	3.10128	28.8771	-1.16354	9.14441	-2.91613	4.39574	-3.15055	66.7496	1.75853	-79.5667	2.86108	16.4611	-2.37967	-8.64594	-3.00209	-50.85	0.0234222	16.9939	-2.16208	32.7961	-1.12683	37.2709	-0.54309	14.8855	-2.74681	-30.3553	-1.08215	-10.3591	-2.64567	-81.2512	2.85587	-59.3527	1.07021	-9.85488	-2.78355	-47.7045	0.3865
-1.9217	-3.01622	29.9829	-1.10151	29.8454	-1.0655	-84.901	3.28921	-45.4872	0.202213	50.0422	0.488108	86.2073	3.21864	28.1208	-1.27401	8.47405	-2.9476	4.0342	-2.90976	66.2512	1.73773	-80.0767	2.95652	15.9741	-2.29142	-9.17879	-2.79329	-51.1996	0.139568	16.4668	-2.366	32.355	-1.2076	36.9959	-0.453245	14.2609	-2.72754	-30.7048	-1.11496	-10.7029	-2.59326	-81.6695	2.7126	-59.559	1.16621	-10.2388	-2.8278	-48.1285	0.208178
-2.5405	-3.1765	29.6449	-1.11904	29.4902	-1.25199	-85.663	3.51867	-46.0143	0.401483	49.7786	0.604583	85.812	3.11402	27.3931	-1.13354	7.80942	-3.00938	3.6698	-3.27676	65.7584	1.58024	-80.5808	2.49037	15.4699	-2.55126	-9.69445	-2.9909	-51.5261	0.288257	15.9053	-2.52566	31.9195	-1.03135	36.7037	-0.468254	13.6135	-2.54762	-31.083	-0.951998	-11.0065	-2.42752	-82.0935	2.70561	-59.7309	1.11247	-10.6112	-3.16385	-48.5296	-0.160522
-3.15127	-3.34183	29.3125	-1.04869	29.1464	-0.952101	-86.4594	3.31974	-46.5414	0.327607	49.4921	0.428733	85.4223	3.25039	26.6941	-1.31612	7.16198	-3.26678	3.3031	-2.9299	65.2599	1.58752	-81.0851	2.93033	14.9542	-2.60303	-10.1987	-2.70806	-51.8413	0.493617	15.3209	-2.71765	31.4783	-1.29026	36.4058	-0.632444	12.9259	-3.11398	-31.4898	-1.19517	-11.2644	-2.59359	-82.5346	3.04199	-59.8741	0.966155	-10.9779	-3.19842	-48.8963	0.137634
-3.75402	-3.15552	28.9917	-1.2046	28.8198	-1.11786	-87.3017	2.97605	-47.0628	0.356935	49.1942	0.323247	85.0327	3.25005	26.0295	-1.34017	6.52599	-3.01342	2.93412	-3.20015	64.7672	1.52528	-81.595	2.8165	14.4214	-2.56392	-10.6799	-2.75555	-52.1392	0.203691	14.7136	-2.57308	31.0486	-1.07679	36.1021	-0.802225	12.2155	-3.1036	-31.9195	-0.809196	-11.4935	-2.92003	-82.9873	2.68941	-60.0288	0.963469	-11.3618	-2.74984	-49.24	0.323726
-4.34761	-3.01431	28.6823	-1.26321	28.5047	-1.26162	-88.1783	3.08513	-47.5785	0.404461	48.8791	0.193555	84.6489	2.96598	25.3935	-1.42028	5.9072	-2.90764	2.56227	-3.45999	64.2687	1.32922	-82.0992	2.82641	13.8713	-2.35837	-11.144	-2.05263	-52.42	0.16393	14.0719	-2.39664	30.6132	-1.04648	35.787	-0.605365	11.4935	-3.04813	-32.3836	-0.884908	-11.717	-2.48121	-83.4514	2.83842	-60.2294	1.22422	-11.7628	-2.47679	-49.5609	0.458396
-4.93374	-3.42704	28.3729	-1.40566	28.1953	-1.17861	-89.0721	3.28522	-48.0884	0.285671	48.541	0.109874	84.265	3.03519	24.7919	-1.53422	5.29643	-3.36054	2.18755	-3.15421	63.7703	1.51241	-82.6034	2.78906	13.3041	-2.65287	-11.5967	-2.64232	-52.6892	0.231459	13.4015	-2.51256	30.1834	-1.12669	35.4661	-0.824406	10.7773	-2.97631	-32.8706	-0.984422	-11.9691	-2.26583	-83.9269	2.76433	-60.4872	1.3215	-12.1868	-2.59806	-49.8531	0.485838
-5.51186	-3.33038	28.0692	-1.13524	27.9031	-1.19881	-89.9315	3.20377	-48.5926	0.416704	48.1858	0.192505	83.8868	3.13793	24.2189	-1.35149	4.70055	-3.13184	1.81055	-2.95387	63.2718	1.34163	-83.1019	2.81245	12.7254	-2.44078	-12.0264	-2.99184	-52.9471	0.258683	12.7082	-2.41546	29.7423	-1.55126	35.1338	-0.79973	10.0726	-2.88275	-33.392	-0.857579	-12.2498	-2.33516	-84.4197	3.03698	-60.7909	1.39441	-12.628	-2.70824	-50.1167	0.677912
-6.07909	-2.93046	27.7541	-1.44114	27.6051	-1.23469	89.2383	3.06641	-49.0968	0.400572	47.8134	0.0290507	83.5087	2.91007	23.6746	-1.51941	4.11671	-3.7241	1.43068	-3.05892	62.7733	1.33039	-83.6061	3.3558	12.1295	-2.91501	-12.4447	-2.50052	-53.2049	0.546522	11.9863	-2.63167	29.3011	-1.35444	34.7958	-0.831953	9.3736	-2.67759	-33.9363	-0.835303	-12.565	-2.24349	-84.9239	3.14937	-61.1461	1.44505	-13.0978	-2.45319	-50.3516	0.364922
-6.64632	-3.07453	27.4218	-1.55932	27.3072	-1.22208	88.4476	2.81654	-49.5895	0.51091	47.4238	0.0651209	83.1362	2.91914	23.159	-1.34812	3.54489	-3.35699	1.04909	-2.84922	62.2748	1.22395	-84.1103	2.76318	11.5279	-2.58252	-12.8629	-2.38089	-53.4685	0.773338	11.2357	-2.67776	28.8542	-1.35593	34.4463	-0.868713	8.68605	-3.06024	-34.515	-0.91646	-12.9087	-2.41129	-85.4395	2.97133	-61.5586	1.28616	-13.5791	-2.4586	-50.5693	0.416609
-7.19636	-3.19883	27.0837	-1.19407	27.0035	-1.50249	87.6913	2.8486	-50.088	0.705262	47.017	-0.0234421	82.7638	3.0179	22.6777	-1.41359	2.98569	-3.05432	0.664632	-2.9679	61.7764	1.22905	-84.6087	2.7973	10.9378	-2.50484	-13.2812	-2.64639	-53.7263	0.69712	10.4679	-2.64876	28.4073	-1.5587	34.0853	-0.874112	8.00423	-3.13899	-35.1166	-0.753234	-13.2869	-2.4522	-85.9667	3.0267	-62.017	1.16279	-14.089	-2.23718	-50.7698	0.624529
-7.7464	-3.23686	26.7285	-1.81814	26.6999	-1.47	86.9751	3.06783	-50.5922	0.748793	46.593	-0.122676	82.3971	2.89108	22.2251	-1.68869	2.43851	-2.97579	0.27777	-3.43149	61.2722	1.38674	-85.113	2.69352	10.3705	-2.54988	-13.7052	-2.24612	-53.9841	0.740441	9.70591	-2.59601	27.9489	-1.42236	33.7243	-0.746688	7.33387	-2.93011	-35.7526	-0.743589	-13.6937	-2.19565	-86.511	2.99377	-62.5327	1.47413	-14.6162	-2.11498	-50.9818	0.393683
-8.28498	-3.11186	26.3618	-1.56855	26.3905	-1.33111	86.299	2.91005	-51.1079	0.710645	46.1461	-0.0244072	82.0304	3.14804	21.8068	-1.55578	1.90279	-2.97511	-0.11144	-3.2992	60.768	1.25401	-85.6172	3.35061	9.82623	-2.55744	-14.1349	-2.65932	-54.242	0.50244	8.94961	-2.93461	27.4848	-1.53495	33.3462	-1.11703	6.66923	-2.71364	-36.4172	-0.690775	-14.1349	-2.16113	-87.061	2.95764	-63.0999	1.47753	-15.1662	-2.21713	-51.2282	0.533876
-8.8121	-2.80169	25.9837	-1.37465	26.0753	-1.35426	85.6515	2.89173	-51.6522	0.749986	45.6877	-0.100697	81.6695	3.06816	21.4115	-1.64599	1.37911	-2.96808	-0.502828	-3.23942	60.2523	1.18375	-86.1156	3.09907	9.29911	-2.7587	-14.5703	-2.54449	-54.5055	0.636713	8.21049	-2.73427	27.0207	-1.70044	32.9623	-1.04666	6.01033	-3.48158	-37.1105	-0.602753	-14.6047	-2.10587	-87.6282	3.02376	-63.7244	1.75852	-15.7334	-2.26748	-51.4975	0.519194
-9.33922	-2.90576	25.5883	-1.51935	25.7602	-1.33673	85.0442	3.1246	-52.208	0.674825	45.2064	-0.0851966	81.3085	3.05963	21.0505	-1.67628	0.866886	-2.85877	-0.896107	-2.77937	59.7309	1.2484	-86.6141	3.30671	8.79491	-3.25161	-15.0058	-2.27418	-54.7634	0.813806	7.47711	-2.83815	26.5452	-1.47562	32.5727	-0.974508	5.36461	-3.09023	-37.8324	-0.593389	-15.1089	-2.40954	-88.2069	3.15658	-64.3948	1.72318	-16.3236	-2.15646	-51.8012	0.680622
-9.85488	-3.02449	25.1872	-1.37564	25.4393	-1.53565	84.477	3.1065	-52.7809	0.835321	44.7137	-0.0681297	80.9475	3.17533	20.7124	-1.61182	0.365547	-3.19246	-1.28858	-3.46953	59.2038	0.992714	-87.1126	3.29823	8.31935	-3.09229	-15.447	-2.4065	-55.0212	0.728315	6.76091	-2.46848	26.0696	-1.63722	32.1716	-1.00419	4.72404	-3.18932	-38.583	-0.579744	-15.6418	-2.34336	-88.8028	3.2072	-65.1282	1.86775	-16.9366	-2.01666	-52.1335	0.52106
-10.3648	-3.0605	24.769	-1.71829	25.1128	-1.65608	83.9441	3.31456	-53.3711	0.861584	44.198	-0.0727154	80.5923	2.9867	20.4088	-1.8272	-0.124447	-3.34323	-1.67189	-2.81534	58.6709	0.93536	-87.6111	2.80546	7.86099	-2.91843	-15.8881	-2.38472	-55.279	0.646054	6.05044	-3.36312	25.5826	-1.93868	31.7648	-0.928597	4.09035	-2.89533	-39.368	-0.585625	-16.209	-1.97997	-89.4044	3.20883	-65.9131	1.8369	-17.5726	-1.79797	-52.4944	0.584073
-10.869	-2.72285	24.3335	-1.66126	24.7862	-1.40812	83.4456	3.14446	-53.9841	1.01498	43.6651	-0.199464	80.2428	2.72708	20.1223	-1.79173	-0.604471	-3.70815	-2.04145	-3.14951	58.1266	0.690502	-88.1153	2.95391	7.42554	-3.25705	-16.3408	-2.32788	-55.5311	0.620133	5.34857	-2.93471	25.0956	-1.79255	31.3465	-1.06779	3.46411	-3.11885	-40.1758	-0.292853	-16.8106	-2.01091	89.9888	3.32494	-66.7496	1.65903	-18.2315	-2.15358	-52.884	0.570465
-11.3675	-2.76337	23.8924	-1.74792	24.4539	-1.47134	82.9815	2.91015	-54.6144	0.939832	43.1151	-0.368974	79.8876	2.93838	19.8358	-1.60343	-1.08003	-3.01808	-2.39611	-3.64028	57.5708	0.727459	-88.6137	3.15922	7.01301	-3.03282	-16.7934	-2.37488	-55.7889	0.690106	4.66159	-2.73513	24.5971	-1.87376	30.9226	-0.93113	2.84474	-3.33589	-41.0181	-0.432417	-17.4408	-1.74707	89.37	3.217	-67.6435	1.81058	-18.9076	-2.19877	-53.308	0.858913
-11.8602	-2.48415	23.434	-1.75601	24.1215	-1.70082	82.5576	2.85288	-55.2618	0.822758	42.5593	-0.400484	79.5323	2.97375	19.5379	-2.08208	-1.5573	-3.4039	-2.73702	-3.27622	57.0151	0.77962	-89.1122	3.08947	6.61767	-2.94449	-17.2518	-2.09282	-56.0468	0.806149	3.98263	-2.88324	24.0986	-1.65947	30.4871	-1.31135	2.23225	-2.97916	-41.8718	-0.233759	-18.1055	-1.73212	88.757	3.0124	-68.5946	1.89677	-19.6066	-2.18077	-53.7549	0.890161
-12.3587	-2.79603	22.9642	-1.78331	23.7835	-1.61352	82.1679	3.27855	-55.9322	1.07406	41.9978	-0.309204	79.1714	2.48559	19.217	-1.74046	-2.03801	-3.1673	-3.06304	-3.03393	56.4478	0.698631	-89.6107	2.98177	6.25097	-2.9296	-17.7101	-2.25113	-56.2989	0.924088	3.31342	-2.98667	23.5887	-1.73285	30.0517	-1.51924	1.62663	-3.26418	-42.7026	0.0172309	-18.7988	-1.58392	88.1324	2.92204	-69.5972	2.15028	-20.3228	-1.84788	-54.2362	0.721631
-12.8515	-2.90787	22.4772	-1.57625	23.4397	-1.62051	81.8127	3.11266	-56.6197	1.08856	41.4363	-0.209484	78.8161	2.62849	18.8904	-1.94111	-2.52159	-3.28171	-3.37472	-3.23849	55.8692	0.70165	89.8914	3.22052	5.90147	-3.04159	-18.1742	-2.30896	-56.5567	0.85104	2.65566	-3.17256	23.073	-1.53197	29.6105	-1.46294	1.02731	-3.90161	-43.4933	-0.48719	-19.5264	-1.43332	87.5022	3.14143	-70.6572	2.01265	-21.0505	-1.62584	-54.7462	0.854249
-13.3499	-2.72309	21.9844	-1.67993	23.0959	-1.63474	81.4919	3.30873	-57.3245	1.06668	40.8806	-0.216574	78.4609	2.73972	18.5409	-2.00238	-3.0086	-3.15149	-3.67209	-3.08737	55.2905	0.784035	89.3872	3.18695	5.57947	-2.92803	-18.6441	-2.34689	-56.8088	0.958031	2.00593	-2.8924	22.5574	-1.62722	29.1636	-1.39406	0.434245	-2.88044	-44.2553	-0.295959	-20.277	-1.48158	86.8719	3.10863	-71.7688	2.14747	-21.7552	-1.56058	-55.2905	0.999757
-13.8484	-2.67136	21.4687	-2.04654	22.7464	-1.73552	81.2054	3.11231	-58.0521	1.17458	40.3191	-0.434276	78.0999	2.87792	18.18	-2.31941	-3.49906	-3.01638	-3.95456	-3.10664	54.6946	0.835857	88.8773	2.75935	5.27637	-3.41695	-19.1196	-2.25192	-57.0609	1.09062	1.36536	-3.11133	22.0302	-1.78745	28.7167	-1.51445	-0.152808	-3.17582	-44.9715	-0.138724	-21.039	-1.87933	86.236	2.84634	-72.8918	1.86851	-22.4313	-1.79263	-55.8577	0.897254
-14.3469	-2.73439	20.9474	-1.99262	22.3969	-1.85669	80.9533	2.87177	-58.797	1.17389	39.7633	-0.305079	77.739	2.76628	17.7961	-1.73884	-3.99237	-2.86434	-4.22213	-2.98918	54.0987	0.591938	88.3616	2.88072	4.99562	-3.13841	-19.5952	-2.03699	-57.313	1.00571	0.73396	-2.87939	21.5031	-1.71966	28.2583	-1.48256	-0.73396	-3.90817	-45.6533	-0.196629	-21.7953	-1.78183	85.5942	2.94679	-73.9746	2.02175	-23.0902	-1.85491	-56.4593	0.914414
-14.8453	-2.44668	20.4088	-2.03258	22.0417	-1.82576	80.7355	2.84434	-59.559	1.17292	39.2075	-0.324334	77.378	2.58665	17.4065	-2.232	-4.48913	-3.20846	-4.47538	-2.95723	53.4914	0.588785	87.8345	3.28165	4.73607	-3.55558	-20.0765	-1.80758	-57.5651	1.00212	0.111097	-2.79473	20.9645	-1.8065	27.8057	-1.37365	-1.30978	-3.21546	-46.3008	-0.233064	-22.5344	-1.5965	84.9468	3.08825	-74.9945	1.98348	-23.7205	-1.4394	-57.0896	1.27733
-15.3496	-2.4277	19.8587	-1.89727	21.6807	-1.9644	80.5178	3.3057	-60.344	1.23197	38.6518	-0.572933	77.0171	2.47684	16.9939	-1.96417	-4.98932	-3.18964	-4.7143	-3.45721	52.8726	0.584672	87.3074	2.91112	4.4983	-3.14963	-20.5635	-2.03869	-57.8172	1.17288	-0.502656	-2.61824	20.4202	-1.74219	27.3416	-1.3422	-1.87873	-3.06168	-46.9081	-0.0977065	-23.2621	-1.76166	84.2936	3.11206	-75.9456	2.31871	-24.3278	-1.42446	-57.7485	1.11506
-15.8538	-2.60696	19.2972	-2.14547	21.3198	-2.06399	80.2829	2.72396	-61.1461	1.13533	38.096	-0.705153	76.6504	2.43986	16.57	-2.10018	-5.49181	-2.69938	-4.93833	-2.96919	52.2481	0.499093	86.7688	2.72707	4.28401	-3.20251	-21.0505	-1.68398	-58.0693	1.3345	-1.1081	-2.68126	19.8702	-1.99928	26.8775	-1.36674	-2.43794	-3.33884	-47.4811	0.0914819	-23.9783	-1.67117	83.6347	3.19686	-76.8337	2.20221	-24.9065	-1.3589	-58.4417	1.3407
-16.3522	-2.55219	18.7185	-1.99857	20.9531	-1.87889	80.0251	2.73407	-61.9654	1.54852	37.5345	-0.675443	76.2837	2.63771	16.123	-2.30711	-5.99887	-3.15272	-5.14803	-3.08224	51.6178	0.475873	86.2302	2.90179	4.09092	-3.29791	-21.5432	-2.09816	-58.3157	1.15395	-1.70512	-3.0749	19.3144	-1.97671	26.4076	-1.7451	-2.98683	-3.10118	-48.0139	0.0386459	-24.6888	-1.72286	82.9701	2.73915	-77.6588	2.45439	-25.4623	-1.47542	-59.1579	1.19467
-16.8564	-2.47561	18.1284	-2.37832	20.5864	-1.9971	79.7386	2.64412	-62.7733	1.49505	36.9787	-0.61448	75.9227	2.43534	15.6704	-2.19793	-6.50881	-2.75932	-5.34284	-3.31063	50.9818	0.516476	85.6802	3.14704	3.91674	-3.32591	-22.036	-1.82732	-58.5678	1.24063	-2.29183	-2.78938	18.7587	-2.04914	25.9321	-1.49417	-3.52484	-3.23129	-48.5124	0.0908082	-25.3821	-1.30277	82.2997	2.50925	-78.4208	2.46849	-25.9951	-1.34997	-59.8971	1.40043
-17.3664	-2.22646	17.5383	-2.50422	20.214	-1.67972	79.4292	2.66681	-63.5697	1.63649	36.423	-0.550872	75.5503	2.3786	15.1949	-2.30818	-7.01874	-2.68903	-5.52332	-2.72184	50.3401	0.268414	85.1244	3.08226	3.74199	-3.5112	-22.5287	-1.85225	-58.8256	1.19619	-2.86594	-3.05384	18.2143	-2.02151	25.4508	-1.69836	-4.05082	-3.15634	-48.9707	0.121384	-26.0639	-1.52676	81.6294	2.57162	-79.1198	2.25205	-26.5051	-1.30134	-60.6362	1.31315
-17.8706	-2.18163	16.9538	-2.31217	19.8358	-2.10495	79.0969	2.62338	-64.3432	1.76863	35.8672	-0.683142	75.1836	2.3035	14.7078	-2.56242	-7.5344	-2.95071	-5.6889	-2.95284	49.7041	0.512623	84.5629	2.88968	3.54375	-3.02624	-23.0215	-1.73757	-59.1064	1.13767	-3.42629	-2.91532	17.6815	-1.89554	24.9695	-1.66474	-4.5659	-3.2482	-49.4005	0.177024	-26.7342	-1.18762	80.9475	2.84763	-79.7558	2.38522	-26.9863	-1.10334	-61.3581	1.39269
-18.3805	-2.3949	16.3923	-2.16032	19.4519	-2.26122	78.7359	2.73874	-65.0995	1.83652	35.3114	-0.665501	74.8169	2.53687	14.2036	-2.28246	-8.05579	-3.00575	-5.83844	-2.76133	49.0681	0.380135	83.9957	2.90171	3.31342	-3.40844	-23.5199	-1.7593	-59.3986	1.31049	-3.97347	-2.88795	17.1601	-2.3176	24.4825	-1.68302	-5.06953	-3.13745	-49.7843	0.215753	-27.3989	-1.3582	80.2657	2.95934	-80.3288	2.8815	-27.4447	-1.36068	-62.0571	1.34867
-18.8904	-2.33055	15.8423	-1.97385	19.0623	-2.16591	78.3578	2.60393	-65.8386	1.66097	34.7499	-0.904177	74.4445	2.30924	13.6822	-2.38944	-8.57719	-3.24158	-5.97596	-3.42847	48.4379	0.228998	83.417	3.1217	3.04756	-3.26272	-24.0184	-1.69235	-59.7137	1.3772	-4.50632	-3.31018	16.6502	-2.25769	23.9898	-1.94856	-5.56171	-3.3066	-50.1396	0.193999	-28.0463	-1.33284	79.5954	2.39818	-80.8387	2.56393	-27.8801	-1.20275	-62.7447	1.23314
-19.4004	-2.07435	15.3094	-2.29732	18.6727	-2.33998	77.951	2.52136	-66.5606	1.56159	34.1941	-0.769832	74.072	2.20545	13.1494	-2.36454	-9.09858	-2.98501	-6.10201	-3.39359	47.8019	0.206382	82.8326	3.05254	2.74619	-3.48816	-24.5169	-1.31722	-60.046	1.33526	-5.02599	-3.43383	16.1574	-2.34989	23.4913	-1.62888	-6.04471	-3.23487	-50.4547	0.304577	-28.688	-1.34804	78.9365	2.47548	-81.2913	2.42557	-28.287	-1.292	-63.4093	1.26344
-19.9103	-2.06457	14.7938	-2.08768	18.2716	-2.61553	77.5155	2.3612	-67.2653	1.77848	33.6384	-0.827262	73.6996	2.29957	12.5936	-2.63772	-9.6257	-3.0038	-6.20514	-3.391	47.1717	0.227935	82.2482	2.82394	2.41215	-3.04989	-25.0154	-1.71954	-60.4013	1.42462	-5.53077	-2.63799	15.6761	-2.28274	22.9871	-1.90425	-6.51454	-2.73263	-50.7355	0.290182	-29.3183	-1.27988	78.2833	2.80676	-81.6752	2.13865	-28.6708	-1.0363	-64.0567	1.52526
-20.426	-2.12574	14.2953	-2.35059	17.8648	-2.46886	77.0629	2.25557	-67.9529	1.76697	33.0769	-1.03152	73.3272	1.93247	12.0321	-2.74176	-10.1586	-2.66792	-6.30254	-2.89934	46.5414	0.271168	81.6523	2.75315	2.04374	-3.46732	-25.5138	-1.69393	-60.7737	1.44303	-6.02179	-2.75462	15.212	-2.08738	22.4829	-1.79621	-6.9729	-3.0102	-50.9818	0.524067	-29.9371	-1.31308	77.6416	2.59799	-82.0018	2.34684	-29.0318	-1.3151	-64.6813	1.60564
-20.9416	-1.88558	13.8083	-2.82369	17.458	-2.40566	76.5816	2.5527	-68.6175	1.81607	32.5154	-0.998358	72.9548	2.08215	11.4534	-2.32152	-10.6914	-2.99302	-6.38848	-2.73455	45.9111	0.157601	81.0449	2.76189	1.64038	-3.02807	-26.018	-1.38713	-61.1633	1.41141	-6.50308	-3.26002	14.7594	-2.27201	21.9672	-2.03124	-7.41981	-3.07581	-51.1996	0.480417	-30.5444	-0.918507	77.0056	2.76583	-82.2654	2.65537	-29.3698	-1.03298	-65.2943	1.55987
-21.4573	-2.10434	13.3442	-2.53982	17.0398	-2.53476	76.0774	2.16265	-69.2707	1.98102	31.9539	-0.867166	72.5766	2.24899	10.869	-2.46909	-11.23	-2.94499	-6.49735	-2.77314	45.2809	0.0473671	80.4376	2.7681	1.20264	-2.92317	-26.5222	-1.34858	-61.5758	1.27643	-6.96144	-2.95035	14.3182	-2.24535	21.4516	-1.94496	-7.85526	-3.07775	-51.4058	0.631172	-31.146	-0.775041	76.3811	2.43433	-82.4716	2.76871	-29.685	-0.928898	-65.8845	1.6681
-21.9729	-1.82828	12.8916	-2.72585	16.6158	-2.44812	75.5445	2.03981	-69.9066	1.85391	31.3924	-0.884454	72.1985	2.39755	10.2846	-2.91311	-11.7743	-2.633	-6.64632	-2.74258	44.6564	0.0312572	79.8188	2.74451	0.731095	-3.11681	-27.0322	-1.43905	-62.0055	1.48338	-7.41408	-2.99224	13.8885	-2.34574	20.9302	-1.7728	-8.27925	-3.09313	-51.6293	0.798286	-31.7362	-0.724291	75.768	2.1233	-82.6149	2.57913	-30.0001	-0.947378	-66.4632	1.64486
-22.4829	-2.02722	12.4561	-2.88091	16.1861	-2.38735	74.9888	2.13852	-70.5254	2.08706	30.8309	-1.13512	71.8203	2.32865	9.70591	-2.78685	-12.3301	-2.29572	-6.82966	-2.70311	44.0261	0.107408	79.1943	2.81517	0.222709	-3.74489	-27.5364	-1.53252	-62.4582	1.4111	-7.84953	-3.4101	13.476	-2.76838	20.403	-1.97998	-8.69178	-2.7763	-51.8756	0.537372	-32.3206	-0.877522	75.1664	2.31826	-82.6951	2.70773	-30.3324	-1.0567	-67.0189	1.69686
-22.9814	-1.71531	12.0321	-2.41041	15.7564	-2.20057	74.4101	2.21852	-71.127	2.09392	30.2751	-1.07261	71.4422	2.26021	9.12722	-2.73173	-12.8916	-2.77797	-7.05885	-3.22766	43.3959	-0.250626	78.5755	2.62831	-0.320857	-2.99868	-28.0463	-1.2929	-62.928	1.42677	-8.26779	-2.67957	13.0749	-2.14479	19.8702	-2.25833	-9.09285	-3.39893	-52.1392	0.421862	-32.8935	-1.07649	74.5705	2.01481	-82.718	2.70082	-30.7048	-0.789037	-67.5575	1.79792
-23.4798	-1.83739	11.6311	-3.0207	15.3152	-2.87624	73.8085	1.88974	-71.7115	2.09271	29.7251	-0.959614	71.0583	1.80803	8.55427	-2.93605	-13.4645	-2.51431	-7.32241	-3.49552	42.7713	-0.0707971	77.951	2.67594	-0.897253	-3.35236	-28.5562	-1.38806	-63.415	1.62015	-8.68032	-3.31274	12.691	-2.68669	19.3316	-2.29573	-9.48246	-2.77889	-52.4314	0.507953	-33.4665	-1.03836	73.9861	1.88099	-82.7008	2.82474	-31.1059	-1.02876	-68.0846	1.69832
-23.9668	-1.7943	11.2414	-2.81181	14.8683	-2.81638	73.1782	2.11576	-72.2787	2.05044	29.1922	-1.21198	70.6687	2.06385	7.98131	-2.64458	-14.0432	-2.598	-7.62607	-2.91259	42.1411	-0.194928	77.3322	2.61694	-1.51089	-3.14086	-29.0719	-1.44651	-63.925	1.50635	-9.07566	-3.05735	12.3186	-2.75266	18.793	-2.24405	-9.86061	-3.09813	-52.7408	0.820137	-34.0395	-0.970914	73.4131	2.26812	-82.6951	2.99506	-31.5414	-0.707915	-68.5888	2.16067
-24.4481	-1.81837	10.869	-2.97659	14.4156	-2.78133	72.5251	2.33003	-72.8287	2.15861	28.6651	-1.05372	70.2733	1.67362	7.41408	-2.68863	-14.6334	-2.56709	-7.97558	-2.42099	41.5166	-0.226581	76.7191	2.54499	-2.16005	-2.88471	-29.5876	-0.943361	-64.4578	1.42497	-9.45381	-3.04788	11.9576	-2.36446	18.2602	-1.9188	-10.233	-2.96759	-53.0731	0.684816	-34.6067	-0.79907	72.8459	2.15785	-82.7237	2.96864	-32.0055	-0.716792	-69.0759	2.02027
-24.918	-1.33819	10.5081	-2.89726	13.9573	-2.4412	71.8547	2.27263	-73.3673	2.26184	28.1494	-1.36692	69.878	1.83993	6.84685	-2.68829	-15.235	-1.90206	-8.35946	-2.86688	40.8863	-0.324627	76.106	2.59957	-2.84531	-3.0958	-30.1032	-0.919593	-65.0021	1.74522	-9.82051	-2.802	11.6139	-2.34031	17.7388	-2.068	-10.5883	-2.77754	-53.4284	0.945394	-35.1739	-0.687157	72.2901	2.06788	-82.8039	2.80607	-32.5097	-0.620846	-69.5514	2.42173
-25.3821	-1.6856	10.17	-2.75515	13.4932	-2.71375	71.1843	1.96222	-73.8944	2.60922	27.6395	-1.13905	69.4712	1.99187	6.27962	-2.61842	-15.848	-2.02289	-8.78345	-2.70896	40.2561	-0.365296	75.4987	2.48219	-3.56667	-3.11596	-30.6189	-1.16507	-65.5751	1.65006	-10.17	-3.08574	11.2758	-2.78563	17.2346	-2.14746	-10.932	-3.04042	-53.8065	0.677234	-35.7411	-0.53659	71.7401	2.00965	-82.9243	2.76491	-33.0425	-0.500555	-70.004	2.15045
-25.8404	-1.54183	9.84342	-3.29554	13.0233	-2.76886	70.5369	1.80788	-74.4101	2.31711	27.141	-1.37093	69.0644	1.91404	5.72042	-2.78018	-16.4668	-2.31	-9.25328	-2.35096	39.6315	-0.384057	74.8857	2.29251	-4.32412	-2.97956	-31.1403	-0.951606	-66.1652	1.39291	-10.5138	-3.04419	10.955	-2.4555	16.7418	-2.37482	-11.2701	-2.67652	-54.2019	0.770925	-36.3026	-0.742877	71.1958	1.5264	-83.0904	2.69667	-33.6097	-0.520143	-70.4452	1.89227
-26.2931	-1.58305	9.5283	-3.182	12.5478	-2.74197	69.9009	1.97798	-74.9258	2.52648	26.654	-1.42634	68.6519	1.9723	5.16121	-2.9832	-17.0971	-2.58108	-9.75748	-2.26554	39.0127	-0.244358	74.284	2.13743	-5.11709	-2.82884	-31.6617	-1.12367	-66.7783	1.71283	-10.8576	-2.70041	10.6513	-2.59237	16.2663	-2.418	-11.5967	-2.79477	-54.6201	1.05396	-36.8699	-0.659686	70.6515	2.08429	-83.3024	2.78155	-34.2113	-0.933611	-70.8692	2.10319
-26.74	-1.59282	9.23609	-2.67528	12.0665	-2.5932	69.2878	1.75382	-75.4414	2.42279	26.1785	-1.40717	68.2393	1.87529	4.60544	-2.83562	-17.7388	-2.21887	-10.3075	-2.29844	38.3997	-0.304287	73.6767	2.3059	-5.94731	-2.70249	-32.1888	-0.852797	-67.4085	1.69875	-11.2128	-2.94268	10.3534	-3.08526	15.8022	-2.08516	-11.9233	-2.83653	-55.0613	1.1138	-37.4256	-0.495895	70.0957	1.88663	-83.5545	2.60292	-34.8473	-0.652152	-71.2932	2.15624
-27.1754	-1.33439	8.95534	-3.16021	11.5795	-3.19388	68.692	1.88531	-75.9513	2.16374	25.7086	-1.37269	67.8153	2.1062	4.04967	-3.49239	-18.392	-2.23849	-10.8977	-2.51261	37.7923	-0.460738	73.0751	2.38779	-6.80674	-3.17422	-32.7159	-0.990857	-68.056	1.83049	-11.5795	-2.93687	10.0726	-2.93313	15.3553	-2.48586	-12.2498	-3.03596	-55.5254	1.08974	-37.9871	-0.475266	69.5342	1.85603	-83.8582	2.7931	-35.5177	-0.417863	-71.7172	2.18367
-27.6051	-1.59552	8.69178	-3.02005	11.081	-2.95667	68.119	1.83987	-76.4613	2.32373	25.2503	-1.39657	67.3913	1.72801	3.49562	-2.80805	-19.0566	-2.17305	-11.5279	-2.17106	37.1907	-0.398077	72.4735	2.31549	-7.67764	-2.81851	-33.243	-0.979287	-68.7263	1.79586	-11.9519	-2.91513	9.80332	-3.08369	14.9198	-2.36866	-12.5822	-2.89739	-56.0067	1.20008	-38.5429	-0.540743	68.9613	1.86944	-84.202	2.9114	-36.2224	-0.229467	-72.1412	2.29725
-28.0291	-1.48139	8.43968	-2.70454	10.5825	-2.87445	67.5632	1.71597	-76.9712	2.41558	24.8034	-1.41922	66.9616	1.71144	2.94443	-2.96055	-19.727	-2.12492	-12.1983	-2.52055	36.5948	-0.41507	71.8776	2.09589	-8.51989	-2.8875	-33.7759	-1.04733	-69.4196	1.75636	-12.3415	-2.88033	9.54548	-2.6955	14.5016	-2.56631	-12.9087	-2.58769	-56.5109	0.899789	-39.0987	-0.118722	68.3826	1.9866	-84.5916	3.03217	-36.9615	-0.332689	-72.5766	2.08653
-28.4416	-1.47073	8.1933	-3.18463	10.0783	-3.12133	67.0247	1.61584	-77.4811	2.65323	24.3679	-1.73226	66.5262	1.57301	2.39439	-2.89434	-20.4145	-2.20149	-12.9087	-2.27739	36.0104	-0.51635	71.276	2.09851	-9.32203	-2.92735	-34.3145	-0.981582	-70.1129	2.16256	-12.7426	-2.24137	9.28765	-3.39678	14.1005	-2.14856	-13.2411	-2.5571	-57.038	0.911124	-39.6487	-0.113567	67.7924	1.6628	-85.027	2.60628	-37.735	-0.240868	-73.0063	2.06425
-28.8542	-1.27622	7.93547	-3.13882	9.57413	-2.55936	66.5033	1.59609	-77.9854	2.53867	23.9382	-1.58845	66.085	1.57411	1.84664	-3.06651	-21.1078	-1.80458	-13.6651	-2.23667	35.426	-0.516771	70.6801	2.25966	-10.0898	-2.79409	-34.8473	-0.649758	-70.8005	2.31224	-13.1551	-2.52433	9.01836	-2.90503	13.7052	-2.46015	-13.5734	-2.78425	-57.588	0.934005	-40.1988	-0.178765	67.1965	1.87362	-85.514	2.71058	-38.5429	-0.399068	-73.4475	2.54657
-29.2552	-1.23351	7.66618	-2.73545	9.08139	-2.88637	66.0048	1.53362	-78.4838	2.82334	23.5199	-1.71538	65.6438	1.58274	1.30004	-3.05618	-21.8183	-1.80395	-14.4615	-2.38442	34.8473	-0.58674	70.0843	2.30422	-10.8232	-2.69482	-35.3916	-0.583982	-71.4651	2.467	-13.5791	-3.09073	8.74907	-2.79448	13.3327	-2.5756	-13.9057	-2.39629	-58.1553	1.02496	-40.7488	-0.30738	66.5892	1.66666	-86.0354	2.69372	-39.3852	-0.276633	-73.8887	2.30764
-29.6506	-1.20736	7.37397	-2.86152	8.58864	-3.16961	65.5235	1.61229	-78.9823	2.82194	23.1074	-1.83878	65.1912	1.47701	0.754013	-3.33379	-22.5402	-1.78875	-15.298	-2.109	34.2744	-0.748721	69.4941	2.20751	-11.5222	-2.90054	-35.9302	-0.69586	-72.1125	2.44373	-14.0146	-2.52193	8.47405	-3.30971	12.9718	-2.19863	-14.2437	-2.70694	-58.7397	1.27808	-41.2988	-0.230796	65.9704	1.83285	-86.6084	2.78426	-40.2561	-0.233946	-74.3356	2.30922
-30.0345	-1.22955	7.07603	-2.87778	8.10736	-2.99016	65.0594	1.6682	-79.4808	2.76007	22.7121	-1.72863	64.7386	1.40663	0.209703	-3.11078	-23.2678	-1.9877	-16.1746	-2.20404	33.7071	-0.875409	68.8982	2.11911	-12.1811	-2.87192	-36.4745	-0.481853	-72.7428	2.62105	-14.4615	-2.54852	8.1933	-2.83754	12.6223	-2.5648	-14.5761	-2.71744	-59.3356	1.08414	-41.8489	-0.448441	65.3459	1.74333	-87.2272	2.95655	-41.1384	-0.0441734	-74.7825	2.59671
-30.4184	-1.06179	6.76091	-2.73412	7.62607	-3.12895	64.6125	1.65847	-79.9792	2.87694	22.3225	-1.81225	64.2802	1.66587	-0.32968	-3.20883	-24.007	-1.83646	-17.0971	-2.12062	33.1514	-0.790188	68.3081	2.19327	-12.8056	-2.39319	-37.0246	-0.767725	-73.3559	2.70634	-14.9198	-2.49002	7.90682	-2.90589	12.29	-2.58364	-14.9141	-2.73553	-59.9314	1.30151	-42.3932	-0.367495	64.7099	1.64238	-87.8861	3.02496	-42.0093	-0.126416	-75.2352	2.80548
-30.7908	-1.16904	6.42859	-3.11156	7.15625	-3.2224	64.1828	1.52757	-80.472	2.73688	21.9386	-1.918	63.8161	1.66885	-0.86574	-2.85012	-24.7346	-1.84686	-18.0482	-2.10796	32.5956	-0.895888	67.7237	1.93132	-13.39	-2.54061	-37.5746	-0.663787	-73.9575	2.47848	-15.3897	-2.3712	7.61462	-2.93237	11.9748	-2.66884	-15.2521	-2.55852	-60.5388	1.20117	-42.9318	-0.165217	64.0625	1.42624	-88.5965	2.98891	-42.863	-0.294915	-75.6935	2.29163
-31.1689	-1.10063	6.07909	-3.18631	6.68642	-3.34018	63.776	1.60043	-80.959	3.04101	21.5719	-1.70668	63.3463	1.65709	-1.39343	-3.37165	-25.4336	-1.83005	-19.005	-2.1029	32.0456	-0.940345	67.1393	1.83654	-13.9458	-2.54054	-38.1304	-0.562573	-74.5304	2.45319	-15.8709	-2.43757	7.31668	-3.23313	11.6712	-2.81512	-15.5845	-2.48816	-61.1404	1.35193	-43.4589	-0.134687	63.4093	1.50493	-89.3471	2.8144	-43.6881	-0.0818353	-76.1519	2.32004
-31.5528	-1.00205	5.71984	-3.07393	6.22806	-3.13404	63.3864	1.62007	-81.4518	2.8691	21.2109	-1.79414	62.8764	1.38506	-1.91425	-3.52051	-26.0925	-1.53436	-19.9447	-2.026	31.5012	-1.00602	66.5663	1.91446	-14.4615	-2.51662	-38.6861	-0.531405	-75.0919	2.53637	-16.3637	-2.37725	7.01301	-2.86209	11.379	-2.71138	-15.9282	-2.28414	-61.7534	1.29591	-43.9745	-0.00129367	62.7447	1.90787	89.8685	2.94424	-44.4902	0.0231549	-76.616	2.73621
-31.9424	-0.965862	5.34398	-2.92664	5.77542	-3.19241	63.014	1.38953	-81.9388	3.01909	20.85	-1.73579	62.4009	1.36347	-2.43049	-3.38136	-26.7228	-1.53492	-20.8614	-2.1285	30.9684	-0.951622	66.0048	1.51527	-14.937	-2.58419	-39.2419	-0.250918	-75.6362	2.26896	-16.8736	-2.27185	6.70361	-2.97585	11.1039	-2.74309	-16.2663	-2.4326	-62.3722	1.30792	-44.4788	0.054589	62.0743	1.47063	89.0664	2.99497	-45.2694	-0.0354057	-77.0801	2.67055
-32.3435	-0.916452	4.95265	-3.44899	5.32393	-3.06506	62.6587	1.58757	-82.4201	2.87903	20.4947	-1.95875	61.9139	1.15732	-2.93756	-3.54497	-27.3187	-1.66565	-21.7495	-1.99947	30.4355	-0.950511	65.4548	1.6393	-15.3839	-2.26727	-39.8034	-0.348317	-76.1633	2.01803	-17.3893	-2.18039	6.39421	-3.17148	10.8461	-2.25884	-16.6043	-2.32656	-62.991	1.61683	-44.9658	-0.11978	61.3982	1.3222	88.27	3.02411	-46.0257	0.137403	-77.5499	2.50212
-32.7503	-0.896857	4.547	-3.34837	4.88103	-3.26287	62.3207	1.36383	-82.9071	2.89378	20.128	-2.02062	61.4269	1.10879	-3.4389	-3.04603	-27.8744	-1.74913	-22.6204	-1.71196	29.9084	-0.773979	64.9104	1.70249	-15.7907	-2.44496	-40.3706	-0.32019	-76.6733	2.32914	-17.9164	-2.33925	6.07336	-3.04401	10.594	-2.57369	-16.9481	-2.33814	-63.6213	1.49081	-45.4413	0.140386	60.7221	1.25683	87.4907	2.98025	-46.7591	0.238785	-78.0255	2.60131
-33.1628	-0.969125	4.1253	-3.51712	4.44386	-3.1325	61.9941	1.39805	-83.4055	2.78772	19.7613	-2.108	60.9398	1.12476	-3.93336	-3.0253	-28.4015	-1.73337	-23.4626	-1.56598	29.3756	-1.10851	64.3833	1.80614	-16.1632	-2.22814	-40.9379	-0.298146	-77.166	2.31878	-18.455	-2.49328	5.7525	-3.15442	10.3648	-2.66826	-17.2919	-2.20702	-64.2515	1.53589	-45.9054	0.160185	60.0518	1.06144	86.723	2.7719	-47.4753	0.167536	-78.501	2.71685
-33.5811	-0.744343	3.68928	-3.1424	4.01243	-2.84454	61.6618	1.3886	-83.9097	2.87009	19.3946	-1.94059	60.4414	1.00914	-4.42209	-3.20354	-28.8943	-1.63592	-24.282	-1.51926	28.837	-1.27504	63.8677	1.59131	-16.5012	-2.24853	-41.5051	-0.19106	-77.6416	2.31474	-19.005	-2.21098	5.42133	-3.01617	10.1471	-2.87834	-17.6357	-2.44666	-64.8875	1.45368	-46.3581	0.240164	59.3929	1.18208	85.9609	2.46638	-48.1629	0.25992	-78.9766	2.92731
-34.0051	-0.621863	3.23779	-3.03782	3.58672	-3.47973	61.3123	1.14696	-84.4254	2.97199	19.0165	-2.32207	59.9429	1.14198	-4.90338	-3.32976	-29.3527	-1.59432	-25.0841	-1.99436	28.2927	-0.961544	63.3577	1.59154	-16.8049	-2.02354	-42.0781	-0.191201	-78.0999	2.12671	-19.5608	-2.19558	5.08672	-3.31246	9.9351	-3.16142	-17.9794	-2.27448	-65.5292	1.51826	-46.7992	0.371905	58.734	0.987762	85.2161	2.65491	-48.8332	0.361602	-79.4636	2.71602
-34.4405	-0.793511	2.77083	-3.06127	3.16674	-3.08494	60.9456	1.19261	-84.9525	2.55242	18.6383	-2.24934	59.4387	0.909083	-5.37721	-3.23075	-29.7709	-1.54163	-25.8576	-1.69487	27.7369	-1.10603	62.865	1.56735	-17.0742	-2.32396	-42.6453	0.0476953	-78.5354	2.29812	-20.1223	-1.77858	4.74639	-3.57214	9.71164	-2.78734	-18.3232	-2.15496	-66.1767	1.77103	-47.2232	0.260015	58.0808	1.01768	84.4827	2.94021	-49.4807	0.416252	-79.9506	2.90866
-34.8817	-0.778199	2.28897	-3.35891	2.75249	-3.06699	60.5674	1.08985	-85.4854	2.69523	18.2544	-2.08533	58.9288	1.2894	-5.84417	-2.65787	-30.1605	-1.25377	-26.6082	-1.36002	27.1754	-1.41104	62.378	1.36105	-17.3091	-2.15674	-43.2182	-0.0114138	-78.9651	2.52797	-20.6953	-1.92041	4.40147	-3.71196	9.471	-2.99678	-18.667	-1.84263	-66.8356	1.82473	-47.6357	0.248153	57.4333	1.01381	83.755	2.74323	-50.1052	0.275259	-80.4376	3.17632
-35.3286	-0.662407	1.79221	-3.52613	2.34397	-3.415	60.1721	1.03437	-86.0354	3.07326	17.8706	-1.99877	58.4131	1.14734	-6.30827	-3.15037	-30.5158	-1.29396	-27.3416	-1.58975	26.6025	-1.42905	61.9081	1.36294	-17.5096	-2.03294	-43.7855	-0.0833574	-79.3719	2.45835	-21.2682	-1.83369	4.05139	-3.09929	9.20744	-3.1362	-19.0222	-2.01497	-67.4945	1.77775	-48.0368	0.269046	56.7859	0.924154	83.0446	2.94024	-50.7125	0.367552	-80.9304	2.79044
-35.787	-0.491667	1.27999	-2.92272	1.94118	-3.18045	59.7595	0.887378	-86.5912	3.13339	17.4752	-2.2112	57.8974	1.10753	-6.76091	-2.90675	-30.8366	-1.23852	-28.052	-1.80976	26.0238	-1.575	61.444	1.62745	-17.6758	-2.14006	-44.3584	-0.0812418	-79.7615	2.71524	-21.8526	-1.75505	3.69615	-2.87442	8.92096	-3.16484	-19.3889	-2.01232	-68.1591	1.96559	-48.4207	0.381417	56.1442	0.934431	82.3398	2.5942	-51.297	0.485917	-81.4231	3.09697
-36.2453	-0.57411	0.752294	-3.08421	1.54412	-3.01935	59.3298	1.27476	-87.1641	3.03978	17.0799	-2.10886	57.3703	0.915714	-7.20782	-2.78699	-31.1231	-1.08956	-28.7396	-1.94825	25.4393	-1.49214	60.9914	1.36265	-17.8419	-2.02399	-44.9257	-0.219592	-80.1339	2.49251	-22.4485	-1.79982	3.33519	-3.28003	8.61729	-3.02182	-19.7728	-1.91259	-68.8352	1.96472	-48.7989	0.469286	55.5082	0.929945	81.6466	2.89266	-51.8642	0.484959	-81.9216	3.04527
-36.7152	-0.588428	0.209875	-2.9514	1.15222	-2.86136	58.8829	1.3672	-87.7428	3.11802	16.6845	-2.46912	56.8432	0.940481	-7.65472	-3.4064	-31.3752	-1.13871	-29.4099	-1.35117	24.8435	-1.58901	60.5502	1.40365	-18.0253	-2.15178	-45.4986	-0.112801	-80.4949	2.6024	-23.0501	-1.73264	2.96964	-3.0022	8.29071	-3.04394	-20.1739	-1.92281	-69.5113	1.98109	-49.1598	0.344655	54.8779	0.863073	80.9647	3.01302	-52.4085	0.61487	-82.4201	2.97589
-37.1965	-0.610891	-0.347728	-3.48739	0.766618	-3.10758	58.4188	1.02667	-88.333	3.09181	16.2777	-2.60452	56.3103	1.09786	-8.09017	-2.93623	-31.5929	-1.01557	-30.0574	-1.11952	24.2361	-1.75356	60.1205	1.40321	-18.2487	-2.13074	-46.0716	0.0180903	-80.833	2.51823	-23.6517	-1.70179	2.59894	-3.10243	7.9412	-2.99381	-20.5921	-1.9706	-70.1988	1.79747	-49.5093	0.319637	54.2534	1.01052	80.2944	2.50373	-52.9299	0.634117	-82.9243	3.12826
-37.6777	-0.472665	-0.919025	-3.63607	0.38583	-3.15963	57.9433	1.02786	-88.9403	3.20861	15.8709	-2.39027	55.7718	0.798694	-8.51416	-2.95194	-31.7763	-1.12957	-30.6819	-1.01216	23.6231	-1.61993	59.7023	1.18021	-18.5008	-1.83034	-46.6445	0.168631	-81.1595	2.44937	-24.2705	-1.67779	2.22308	-3.38467	7.57451	-3.22249	-21.0218	-1.80008	-70.8807	1.87409	-49.8416	0.512409	53.6289	0.899278	79.6297	2.46003	-53.4455	0.412146	-83.4285	3.04077
-38.1705	-0.443239	-1.49084	-3.02266	0.00694425	-3.34216	57.4448	1.03825	-89.5534	3.41263	15.4641	-2.62323	55.2274	0.672508	-8.93815	-3.09821	-31.931	-1.14891	-31.2893	-1.04657	22.9985	-1.45529	59.2955	1.55228	-18.7816	-1.74677	-47.2175	0.126044	-81.4747	2.29899	-24.895	-1.90272	1.84206	-2.94076	7.1849	-2.90699	-21.4687	-1.62042	-71.551	2.15512	-50.1682	0.55355	53.0044	0.94762	78.9708	2.4475	-53.9498	0.523289	-83.9327	2.63364
-38.669	-0.233566	-2.05062	-2.91254	-0.377522	-3.36994	56.9349	0.785698	89.8227	3.35382	15.0459	-2.76365	54.6774	0.628535	-9.35641	-2.9954	-32.0456	-1.15082	-31.8737	-1.24045	22.3683	-1.69738	58.9001	1.37557	-19.1024	-1.97123	-47.7905	0.352704	-81.7898	2.82837	-25.5253	-1.43185	1.45474	-3.29173	6.77237	-3.14605	-21.9328	-1.60876	-72.2042	1.97694	-50.512	0.578342	52.3913	0.756882	78.3234	2.84424	-54.4482	0.699235	-84.4483	2.75254
-39.1732	-0.249511	-2.59436	-3.36631	-0.771775	-3.50473	56.4077	0.769843	89.1867	3.2713	14.6276	-3.0265	54.1216	1.00659	-9.76894	-3.29064	-32.1315	-1.22871	-32.4466	-1.09502	21.7323	-2.01982	58.5105	1.1157	-19.4577	-1.61886	-48.3691	0.195637	-82.1164	2.6564	-26.167	-1.50333	1.06226	-3.14278	6.33692	-3.18492	-22.4141	-1.76771	-72.8402	2.03363	-50.8844	0.654862	51.7782	0.546565	77.6874	2.6989	-54.941	0.731229	-84.9583	3.05948
-39.6888	-0.34088	-3.12205	-3.52675	-1.17514	-3.02402	55.8577	0.684309	88.5392	3.15284	14.2036	-2.65	53.5601	0.956469	-10.1757	-3.17198	-32.206	-0.993602	-32.9967	-1.36524	21.0791	-1.46379	58.1266	0.924249	-19.8415	-1.97653	-48.9478	0.251028	-82.4487	2.69688	-26.8144	-1.53377	0.663486	-3.55158	5.88428	-3.04712	-22.9069	-1.75371	-73.459	2.04136	-51.3027	0.724247	51.1766	0.624578	77.0572	2.72023	-55.4337	0.78349	-85.4796	3.57931
-40.2045	-0.197548	-3.6337	-3.39591	-1.58881	-3.02074	55.2962	0.768574	87.8803	3.24862	13.7796	-2.68142	52.9929	0.751197	-10.5825	-2.96196	-32.3034	-1.0517	-33.5238	-1.19613	20.4202	-1.85959	57.7313	1.08881	-20.2598	-1.75335	-49.5208	0.38401	-82.7925	2.88599	-27.4733	-1.49924	0.259378	-3.3289	5.40643	-3.0084	-23.4225	-1.64248	-74.0663	2.35654	-51.7496	0.725988	50.5922	0.494354	76.4326	2.65753	-55.915	1.07359	-86.001	3.26156
-40.7201	-0.119744	-4.12988	-3.1462	-2.01223	-3.01653	54.7175	0.798279	87.21	3.25807	13.3442	-2.5686	52.42	0.73139	-10.9836	-3.00272	-32.4352	-0.929513	-34.0395	-0.923293	19.7556	-2.07835	57.3302	1.034	-20.7124	-1.65235	-50.1052	0.369162	-83.142	2.75349	-28.138	-1.35655	-0.150975	-3.43894	4.90796	-2.79201	-23.9497	-1.51554	-74.6565	2.22386	-52.2423	0.784473	50.0193	0.430261	75.8253	2.73836	-56.3963	0.928332	-86.5224	3.04871
-41.2358	-0.146282	-4.60945	-3.03337	-2.44596	-3.35227	54.1216	0.692053	86.5396	3.24241	12.9087	-2.7359	51.8413	0.737747	-11.3847	-3.36733	-32.5956	-1.03963	-34.5322	-0.984392	19.091	-1.84508	56.9177	0.982254	-21.1995	-1.70056	-50.6839	0.434989	-83.4972	2.72523	-28.8141	-1.3603	-0.567286	-3.22883	4.38771	-3.29203	-24.494	-1.15838	-75.2352	2.43052	-52.7695	0.852031	49.4635	0.399733	75.2409	2.68587	-56.8718	0.794688	-87.0496	3.40855
-41.7515	-0.333974	-5.07355	-3.21686	-2.88943	-3.141	53.5086	0.591752	85.875	2.92385	12.4733	-2.70625	51.2568	0.638237	-11.78	-2.6933	-32.7961	-0.722206	-34.9963	-1.11037	18.4435	-1.92019	56.4937	0.812886	-21.7208	-1.34901	-51.2683	0.502822	-83.8639	2.84734	-29.5016	-1.24516	-0.989499	-3.0227	3.84512	-2.95172	-25.0555	-1.18787	-75.7909	2.49909	-53.3367	0.881683	48.9249	0.200865	74.6794	2.47308	-57.3474	0.912758	-87.5824	2.88304
-42.2614	-0.154547	-5.5216	-3.21894	-3.34378	-3.23216	52.8783	0.664751	85.2275	2.82263	12.0264	-2.4842	50.661	0.571824	-12.1754	-2.50776	-33.0253	-0.81903	-35.4432	-1.08412	17.8305	-1.97216	56.064	0.80331	-22.2766	-1.67552	-51.847	0.493979	-84.2363	2.7478	-30.1949	-1.11307	-1.41807	-3.05441	3.28076	-3.19206	-25.6342	-1.34344	-76.3352	2.4098	-53.9383	1.09814	48.3978	0.300443	74.1523	2.30168	-57.8115	1.16818	-88.1153	3.11018
-42.7713	-0.188062	-5.95304	-3.21018	-3.80788	-3.2725	52.2423	0.578253	84.5858	2.79335	11.568	-3.44694	50.0651	0.512144	-12.5707	-2.80533	-33.2889	-0.709565	-35.8615	-1.08177	17.2403	-2.02315	55.6228	0.878398	-22.8668	-1.49614	-52.4257	0.611281	-84.6145	2.75577	-30.8767	-1.12347	-1.85237	-3.07528	2.69405	-3.3261	-26.23	-1.54117	-76.8624	2.28063	-54.5857	1.19448	47.8879	0.287694	73.6481	2.26512	-58.2699	0.968224	-88.6538	3.15098
-43.2813	-0.00207183	-6.3713	-3.3353	-4.28229	-3.10533	51.6121	0.506909	83.9556	2.68294	11.1039	-3.12446	49.4635	0.507536	-12.9603	-2.57737	-33.5868	-0.696813	-36.2568	-0.9932	16.6788	-1.85337	55.1702	0.889077	-23.4913	-1.33652	-52.9929	0.610255	-85.0041	3.25715	-31.5356	-1.09566	-2.29298	-3.00327	2.08557	-3.04312	-26.8431	-1.28066	-77.378	2.51556	-55.2676	1.14913	47.3951	0.0890796	73.1725	2.26002	-58.7282	0.841733	-89.1924	3.84168
-43.7912	-0.062427	-6.77237	-2.88344	-4.76701	-3.13646	50.999	0.611558	83.3368	2.91545	10.6284	-2.87076	48.8504	0.525795	-13.3499	-2.50301	-33.9134	-0.620856	-36.6235	-0.960978	16.1517	-1.97573	54.7118	0.801288	-24.1502	-1.41584	-53.5372	0.35933	-85.3994	2.82225	-32.1601	-0.911197	-2.73989	-2.89129	1.45474	-2.87585	-27.4733	-1.46055	-77.8765	2.21575	-55.9895	1.11863	46.9196	0.256289	72.7199	2.44293	-59.1809	1.02409	-89.731	3.05436
-44.3011	-0.0097201	-7.15625	-2.72489	-5.26205	-2.91499	50.3974	0.52793	82.7294	2.79789	10.1414	-2.80293	48.2374	0.527864	-13.7338	-2.43575	-34.2801	-0.543904	-36.9615	-1.15249	15.6532	-2.2437	54.242	0.778359	-24.8435	-1.60369	-54.0643	0.511083	-85.8062	2.97915	-32.756	-1.09482	-3.19252	-3.17389	0.801569	-3.35399	-28.1208	-1.40721	-78.3578	2.36417	-56.7572	0.921168	46.4555	0.144435	72.3016	2.08164	-59.6278	0.88778	89.731	2.95307
-44.8053	0.000744607	-7.52294	-3.28777	-5.76969	-2.80264	49.8187	0.540223	82.1336	2.95725	9.64862	-2.72873	47.6243	0.515704	-14.1177	-2.86845	-34.6812	-0.526239	-37.2824	-0.75757	15.1777	-2.07777	53.7607	0.946375	-25.5711	-1.46649	-54.5743	0.730598	-86.2188	3.28909	-33.3233	-1.25864	-3.65204	-2.81546	0.126796	-2.54002	-28.7797	-1.50057	-78.8276	2.47231	-57.5594	1.15296	46.0028	0.453318	71.9063	2.15851	-60.0689	1.19112	89.1981	3.35405
-45.3095	-0.0854517	-7.87818	-2.8839	-6.28535	-2.7275	49.2515	0.349916	81.5434	3.0616	9.13868	-2.81321	47.0284	0.404584	-14.5016	-2.2049	-35.1109	-0.622285	-37.5689	-0.661104	14.7365	-2.30869	53.2737	0.446333	-26.3274	-1.46215	-55.067	0.727463	-86.6428	2.92595	-33.8504	-1.16544	-4.11785	-3.05044	-0.569578	-3.78094	-29.4615	-1.37878	-79.2802	2.53985	-58.4016	0.929872	45.5731	0.063151	71.5396	2.09548	-60.5044	1.15593	88.6653	3.50005
-45.8137	0.0229448	-8.21622	-2.85702	-6.81247	-3.01519	48.7015	0.344288	80.9647	2.76178	8.62302	-3.13219	46.4555	0.469892	-14.8797	-2.34113	-35.5807	-0.620938	-37.8324	-0.782789	14.324	-2.11408	52.7695	0.437182	-27.1238	-1.18786	-55.5426	0.805693	-87.0667	2.78361	-34.3546	-1.07377	-4.58997	-2.80497	-1.27598	-3.5475	-30.1548	-1.2528	-79.7157	2.75945	-59.2897	0.942852	45.1548	-0.0489455	71.2015	1.92592	-60.9341	1.26142	88.1382	3.15494
-46.3179	0.0325352	-8.53708	-2.66328	-7.35105	-2.83051	48.1686	0.558475	80.3975	2.70618	8.0959	-3.26821	45.8997	0.418443	-15.2521	-2.62454	-36.0792	-0.598202	-38.0731	-0.891695	13.9401	-2.19419	52.2595	0.622877	-27.9546	-1.30846	-55.9952	0.905254	-87.5079	3.23331	-34.8244	-0.770081	-5.06839	-3.18511	-1.97155	-3.38347	-30.8423	-1.15089	-80.1397	2.8058	-60.2122	1.00499	44.7538	-0.0672275	70.8921	2.07501	-61.3638	1.37036	87.6111	3.33818
-46.8222	0.147312	-8.84648	-2.92512	-7.89537	-3.19077	47.6529	0.571732	79.8417	2.86621	7.55732	-2.96452	45.3668	0.207735	-15.6246	-2.05237	-36.612	-0.309035	-38.2851	-0.812119	13.5791	-2.54947	51.7439	0.319686	-28.7912	-1.17147	-56.4307	0.843871	-87.9548	2.96365	-35.2656	-0.865912	-5.55311	-3.02032	-2.64478	-3.06494	-31.5127	-0.892768	-80.5522	2.59651	-61.1805	1.18262	44.3642	-0.00958018	70.6057	1.89827	-61.7878	1.32499	87.0897	3.23706
-47.3206	0.249565	-9.13868	-2.83585	-8.45686	-2.95045	47.1487	0.109866	79.2917	2.66248	7.00728	-2.9703	44.8512	0.211644	-15.997	-1.98443	-37.185	-0.343342	-38.4741	-0.713295	13.2525	-2.45259	51.211	0.369538	-29.6048	-1.18754	-56.8489	0.885287	-88.4075	3.28558	-35.6724	-0.801527	-6.04471	-3.04423	-3.2968	-2.99102	-32.1659	-1.06893	-80.959	2.85714	-62.1717	1.25387	43.9803	-0.052701	70.3535	1.98624	-62.2233	1.19247	86.5683	3.21714
-47.8248	0.244804	-9.4137	-2.42922	-9.02982	-2.85125	46.6617	0.168436	78.7588	2.74486	6.45151	-3.15205	44.3642	0.060566	-16.3637	-2.40183	-37.7866	-0.319193	-38.6288	-0.725909	12.9546	-2.52816	50.6724	0.216201	-30.3897	-1.06343	-57.2443	0.786208	-88.8658	2.83134	-36.0505	-0.788462	-6.54318	-2.96479	-3.92591	-3.25356	-32.8076	-0.911821	-81.3658	3.04932	-63.1515	1.182	43.5849	-0.171633	70.1244	1.78189	-62.6702	1.40831	86.0526	3.2405
-48.3233	0.421392	-9.67727	-2.80645	-9.60851	-2.89876	46.1976	0.121159	78.2317	3.06248	5.87855	-3.08704	43.8886	0.263436	-16.7304	-2.25452	-38.4226	-0.262968	-38.7664	-0.430478	12.6853	-2.52045	50.1224	0.182684	-31.1517	-1.11808	-57.6281	0.8796	-89.3357	3.10128	-36.4	-0.649273	-7.04739	-3.27414	-4.53325	-2.91835	-33.4321	-0.952259	-81.7726	3.07421	-64.0797	1.42011	43.1724	-0.254104	69.9296	1.7332	-63.1285	1.53582	85.5427	3.10393
-48.8218	0.431953	-9.92364	-2.79677	-10.1987	-2.65143	45.745	0.257377	77.7103	2.71845	5.297	-3.29195	43.4417	0.150593	-17.0971	-2.23591	-39.0929	-0.348979	-38.8695	-0.347918	12.4447	-2.7613	49.5666	0.331317	-31.8794	-1.11596	-57.9891	1.05778	-89.8169	3.26586	-36.7152	-0.604495	-7.55732	-3.21975	-5.11881	-3.26733	-34.0395	-0.957496	-82.1794	2.66135	-64.9563	1.45936	42.7312	-0.199826	69.7519	1.96885	-63.5926	1.65595	85.0327	3.07784
-49.326	0.450003	-10.1528	-2.95316	-10.806	-2.79678	45.3038	-0.0359423	77.2004	2.71314	4.70284	-3.0491	43.012	0.194456	-17.458	-2.04257	-39.792	-0.266124	-38.9554	-0.396503	12.2327	-2.67564	49.0051	0.266408	-32.5784	-1.11778	-58.3329	0.98385	89.6966	3.26666	-36.9959	-0.726719	-8.07298	-2.73478	-5.68203	-3.37641	-34.6296	-1.00027	-82.5862	2.70638	-65.7756	1.63179	42.2786	-0.432567	69.6087	1.81253	-64.0682	1.5765	84.5228	3.12995
-49.8245	0.316164	-10.3877	-2.9599	-11.4076	-2.33366	44.8856	0.0855687	76.7019	2.41091	4.09837	-3.24267	42.6052	0.325409	-17.8247	-2.04809	-40.5196	-0.329444	-39.007	-0.535622	12.0436	-2.62709	48.4436	0.183261	-33.2488	-0.834293	-58.6595	1.20566	89.2039	3.09709	-37.248	-0.66973	-8.58864	-2.59614	-6.22233	-3.05265	-35.2026	-0.7302	-82.9987	2.57342	-66.5434	1.56461	41.7973	-0.528483	69.4941	1.62375	-64.5609	1.57953	84.0186	2.59485
-50.3229	0.381976	-10.6284	-2.89317	-12.0092	-2.6334	44.4788	0.113507	76.2035	2.52543	3.48416	-2.7735	42.2156	0.356528	-18.2086	-2.14081	-41.2358	-0.178482	-39.0356	-0.537881	11.8602	-2.76029	47.8879	0.475414	-33.8848	-0.927177	-58.9631	1.1047	88.7169	3.23031	-37.4715	-0.620524	-9.10431	-2.85763	-6.74372	-3.84383	-35.7641	-0.668947	-83.4113	2.52679	-67.2538	1.41618	41.2988	-0.493972	69.3852	1.617	-65.0594	1.54265	83.5144	2.99701
-50.8157	0.40434	-10.8805	-2.28645	-12.5936	-2.43915	44.0891	-0.00415204	75.705	2.64548	2.8562	-3.3357	41.8489	0.0975191	-18.6097	-1.97321	-41.9405	-0.0722775	-39.0356	-0.407025	11.654	-2.71739	47.3321	0.389413	-34.4978	-0.897454	-59.2553	1.2687	88.2356	3.0757	-37.6663	-0.423535	-9.61997	-3.27004	-7.23646	-3.07846	-36.3084	-0.857007	-83.8181	2.75107	-67.9127	1.53612	40.7832	-0.623599	69.2535	1.7094	-65.5693	1.50008	83.0159	2.77718
-51.3084	0.544283	-11.144	-2.80461	-13.1666	-2.86374	43.7167	0.0283687	75.2122	2.50526	2.21792	-2.9465	41.4994	-0.23225	-19.0279	-2.10633	-42.6224	0.049529	-39.0127	-0.27063	11.4133	-2.81751	46.782	0.208131	-35.0822	-0.987638	-59.5246	1.1798	87.7657	3.20304	-37.8267	-0.40775	-10.1242	-2.95417	-7.71202	-3.39965	-36.8355	-0.724172	-84.2306	3.25788	-68.5201	1.62776	40.2446	-0.673578	69.093	1.73179	-66.0907	1.61806	82.5232	3.21154
-51.7954	0.433679	-11.4191	-2.54049	-13.7166	-2.24449	43.3558	0.0152485	74.7138	2.15714	1.56819	-3.4204	41.1785	-0.170441	-19.4577	-2.02293	-43.287	-0.0976892	-38.9669	-0.2666	11.1498	-2.82698	46.2377	0.0277407	-35.6323	-0.845839	-59.7767	1.27181	87.3074	3.31405	-37.9642	-0.363866	-10.6341	-2.89095	-8.16466	-3.05345	-37.3512	-0.648918	-84.6431	2.61062	-69.0701	1.7592	39.6888	-0.600786	68.8925	1.6865	-66.6236	1.82758	82.0247	3.13823
-52.2824	0.448257	-11.7055	-2.67616	-14.2609	-2.36668	43.012	-0.0209385	74.221	2.19435	0.906993	-2.98159	40.8691	-0.0519197	-19.9046	-2.04749	-43.9344	-0.111104	-38.9211	-0.297143	10.8518	-2.59353	45.6934	0.0349793	-36.1594	-0.725858	-60.0231	1.27323	86.849	2.69131	-38.1189	-0.201587	-11.1383	-2.56457	-8.6001	-2.87366	-37.8439	-0.616847	-85.0557	2.67905	-69.5686	1.78569	39.1101	-0.607859	68.6633	1.77016	-67.1622	1.54904	81.532	3.10562
-52.7637	0.675996	-12.0092	-2.20638	-14.7823	-2.25678	42.6797	-0.0623798	73.7283	2.07364	0.240127	-3.30592	40.5884	-0.254746	-20.3687	-1.79246	-44.5647	-0.0269919	-38.9153	-0.151961	10.531	-3.51811	45.1548	0.108379	-36.6521	-0.760393	-60.2809	1.34249	86.4078	2.93684	-38.3023	-0.308207	-11.6425	-2.50532	-9.0069	-3.15992	-38.3309	-0.602148	-85.4682	2.69924	-70.0098	1.73407	38.5085	-0.870174	68.3998	1.69087	-67.7179	1.76294	81.0449	3.01772
-53.245	0.719625	-12.3186	-2.5448	-15.2923	-2.49513	42.3359	-0.324778	73.2413	2.14698	-0.41889	-3.42251	40.3248	-0.183713	-20.85	-1.87989	-45.1778	0.130637	-38.9612	-0.110229	10.1757	-3.24467	44.622	-0.0859323	-37.122	-0.765338	-60.5674	1.53057	85.9724	3.15286	-38.5257	-0.239853	-12.141	-3.01066	-9.39652	-3.03233	-38.795	-0.760155	-85.8807	2.99147	-70.3994	1.8467	37.8897	-0.873277	68.0961	1.45809	-68.2852	1.81452	80.5579	2.84955
-53.7206	0.899419	-12.6452	-2.59743	-15.7907	-2.19749	41.9807	-0.379088	72.7485	2.31983	-1.06398	-3.28804	40.0784	0.0279289	-21.3484	-1.7048	-45.7736	0.191637	-39.0528	-0.247232	9.79186	-3.16293	44.0891	-0.151487	-37.5574	-0.628643	-60.8711	1.30695	85.5427	2.86393	-38.7835	-0.316098	-12.6337	-2.8905	-9.76321	-3.13869	-39.2476	-0.900525	-86.2932	3.04698	-70.7374	1.90152	37.248	-0.864192	67.7638	1.37196	-68.8639	1.84394	80.0767	2.74021
-54.1904	0.731674	-12.9775	-2.53118	-16.2663	-2.48568	41.6082	-0.175458	72.2558	2.25919	-1.69596	-3.51547	39.8607	-0.266847	-21.8641	-1.66339	-46.3523	0.27151	-39.2018	-0.270937	9.37933	-2.8415	43.562	-0.154211	-37.9699	-0.636017	-61.1977	1.43915	85.1244	2.80907	-39.0815	-0.222381	-13.1322	-2.74031	-10.1127	-3.20472	-39.6831	-0.640653	-86.7058	2.99457	-71.0239	1.79217	36.5891	-0.956711	67.3971	1.44594	-69.4483	1.78778	79.5954	2.89428
-54.6602	0.699669	-13.327	-2.40743	-16.7361	-2.50028	41.2243	-0.373516	71.7688	2.41401	-2.31361	-3.3503	39.6544	-0.315655	-22.3969	-1.55553	-46.9138	0.192242	-39.3966	-0.300164	8.94388	-3.19271	43.0406	-0.174792	-38.3538	-0.613304	-61.5472	1.37531	84.7176	3.00703	-39.4138	-0.232878	-13.6249	-2.25923	-10.4336	-2.80551	-40.1071	-0.361284	-87.1183	2.99547	-71.2588	1.7321	35.913	-0.616812	66.9903	1.36949	-70.0499	1.93269	79.1255	2.81204
-55.13	0.825106	-13.688	-2.31754	-17.183	-2.19752	40.8233	-0.570279	71.2817	2.09638	-2.91636	-3.52821	39.4768	-0.194044	-22.9412	-1.43012	-47.4581	0.227282	-39.6487	-0.344976	8.47405	-3.31654	42.5192	0.0174978	-38.7091	-0.476505	-61.9139	1.3648	84.3165	2.5031	-39.7805	-0.155954	-14.112	-2.50679	-10.7372	-2.7182	-40.5139	-0.382171	-87.5366	3.04701	-71.4422	1.76525	35.214	-0.741079	66.5548	1.27722	-70.6572	1.98414	78.6557	2.87917
-55.5884	0.889831	-14.0604	-2.15807	-17.6185	-2.4433	40.405	-0.487958	70.7947	2.18063	-3.50364	-3.37825	39.3107	-0.198978	-23.5085	-1.41298	-47.9853	0.301974	-39.9524	-0.279235	7.97558	-3.4541	41.9978	-0.115851	-39.0356	-0.431473	-62.3092	1.49449	83.9269	2.87543	-40.1873	-0.0342204	-14.599	-2.44097	-11.0237	-2.86631	-40.9092	-0.510616	-87.9491	3.06652	-71.5682	1.81188	34.4978	-0.881251	66.085	1.25849	-71.2703	1.99006	78.1916	2.79579
-56.0525	0.93024	-14.4443	-2.31643	-18.0425	-2.20812	39.9753	-0.515494	70.3077	2.11205	-4.07774	-3.07701	39.1732	-0.446285	-24.0872	-1.47255	-48.4952	0.220518	-40.3076	-0.372391	7.44273	-3.25744	41.4879	-0.510802	-39.3393	-0.431904	-62.7275	1.5233	83.543	2.72619	-40.6285	-0.0522238	-15.086	-2.61032	-11.2815	-2.37723	-41.2874	-0.311616	-88.3674	3.31541	-71.6599	1.97276	33.7644	-0.93564	65.5751	1.1442	-71.8776	1.93496	77.7275	2.68143
-56.5051	0.95511	-14.8396	-2.56847	-18.4493	-2.38556	39.5284	-0.477193	69.8207	1.96726	-4.6381	-3.02351	39.0299	-0.315086	-24.683	-1.35394	-48.9879	0.208331	-40.7087	-0.315294	6.88696	-3.41865	40.978	-0.325564	-39.6143	-0.46467	-63.1687	1.56942	83.1706	2.74424	-41.1098	-0.0422226	-15.5673	-2.38371	-11.5222	-3.02258	-41.6541	-0.357027	-88.7971	3.06453	-71.763	2.18034	33.0081	-1.00937	65.0365	1.25202	-72.4735	1.91452	77.2749	2.30673
-56.9578	1.00001	-15.2464	-2.31267	-18.8389	-1.92756	39.07	-0.643864	69.3394	1.78519	-5.18355	-3.23389	38.8809	-0.388393	-25.3018	-1.35018	-49.4692	0.273476	-41.1671	-0.171851	6.30254	-3.59224	40.468	-0.412582	-39.8722	-0.447583	-63.627	1.46669	82.8039	2.48638	-41.6254	0.0945644	-16.0486	-2.28252	-11.7456	-2.68275	-42.015	-0.25348	-89.244	2.77524	-71.8948	2.00278	32.2346	-1.00649	64.4578	1.33723	-73.0636	2.07801	76.8222	2.53197
-57.4104	0.806701	-15.6647	-1.99771	-19.217	-2.19498	38.5887	-0.536018	68.8581	1.87355	-5.71469	-3.29577	38.7033	-0.43299	-25.9321	-1.65614	-49.9276	0.28243	-41.6827	0.0941363	5.68661	-3.5312	39.9638	-0.484037	-40.1472	-0.367247	-64.114	1.54152	82.4487	2.49715	-42.1812	0.131534	-16.5298	-2.28117	-11.9576	-2.57228	-42.3645	-0.36769	-89.6966	2.85294	-72.0667	2.10029	31.4325	-1.24765	63.8505	1.27173	-73.6423	2.16086	76.3753	2.62731
-57.8573	0.79631	-16.0944	-2.11659	-19.578	-1.94651	38.1017	-0.64469	68.3768	2.00154	-6.23379	-3.00758	38.5028	-0.270555	-26.5795	-1.29814	-50.3745	0.492839	-42.2442	0.272375	5.04318	-3.39145	39.4596	-0.697298	-40.4337	-0.370901	-64.624	1.80263	82.0992	2.83777	-42.7713	0.240529	-17.0054	-2.06933	-12.1754	-2.6437	-42.7198	-0.185453	89.8341	3.07758	-72.273	2.54482	30.6189	-1.2562	63.203	1.05251	-74.2153	2.05701	75.9342	2.32657
-58.3042	0.994111	-16.5356	-1.82484	-19.9275	-2.02471	37.5918	-0.594049	67.8841	1.8442	-6.73226	-3.3657	38.2908	-0.492629	-27.2499	-1.10169	-50.8042	0.587708	-42.863	0.22349	4.37396	-3.63323	38.9612	-0.369535	-40.7373	-0.269403	-65.1511	1.47058	81.7611	2.4072	-43.4016	0.167886	-17.481	-2.06015	-12.4045	-2.85238	-43.0635	-0.0291765	89.3471	3.23102	-72.5193	2.33056	29.7766	-1.22822	62.5269	1.37576	-74.7768	2.29035	75.4987	2.29468
-58.7454	0.968307	-16.9882	-1.74019	-20.2598	-1.88847	37.0704	-0.590621	67.3856	1.73967	-7.225	-3.41619	38.0502	-0.537006	-27.9317	-1.0786	-51.2167	0.560758	-43.5391	0.292239	3.69214	-3.12336	38.457	-0.408859	-41.0639	-0.198242	-65.7069	1.80464	81.4288	2.60861	-44.0662	0.197823	-17.9565	-2.13713	-12.6566	-2.39737	-43.4016	-0.109876	88.8544	2.97203	-72.8001	2.5038	28.9172	-1.56641	61.8107	1.09811	-75.3326	2.23072	75.0633	2.43439
-59.1809	1.16423	-17.458	-1.98096	-20.5807	-1.81319	36.5318	-0.588308	66.8757	1.59368	-7.70056	-3.1605	37.7866	-0.661671	-28.6193	-1.0235	-51.6178	0.507413	-44.2668	0.244516	3.00631	-3.19615	37.947	-0.543093	-41.4077	-0.317177	-66.2855	1.62691	81.108	2.80535	-44.771	0.24618	-18.4263	-2.13204	-12.9202	-2.49439	-43.7339	-0.186464	88.3444	3.03377	-73.1209	2.29294	28.0348	-1.45077	61.0716	1.02782	-75.8769	2.3016	74.6335	3.01958
-59.6163	1.20162	-17.9336	-2.08229	-20.8843	-1.99411	35.9761	-0.587646	66.3486	1.80078	-8.15893	-2.85998	37.5058	-0.712824	-29.3125	-1.34421	-52.0132	0.565871	-45.046	0.305763	2.31647	-3.42435	37.4314	-0.814468	-41.7629	-0.293256	-66.8814	1.71836	80.7928	2.70355	-45.5101	0.409695	-18.8962	-2.03119	-13.1952	-2.83149	-44.0662	-0.0286285	87.8173	3.19449	-73.4762	2.46998	27.1296	-1.53591	60.3382	0.906096	-76.4154	2.46327	74.2096	2.44377
-60.0518	1.33702	-18.4206	-2.31875	-21.1708	-2.05285	35.4031	-0.734626	65.8043	1.57959	-8.61156	-3.3204	37.2022	-0.78345	-30.0001	-1.05463	-52.4142	0.697996	-45.8825	0.348113	1.62376	-2.92771	36.9157	-0.740384	-42.1411	-0.32777	-67.5059	1.79239	80.4892	2.52081	-46.2836	0.190266	-19.3603	-2.30205	-13.4874	-2.5553	-44.3871	-0.0108396	87.2845	3.14682	-73.8715	2.51406	26.1957	-1.55876	59.6163	1.16135	-76.9483	2.5346	73.7913	2.17496
-60.4929	1.24355	-18.9134	-1.79052	-21.4573	-1.84486	34.8187	-0.887577	65.2485	1.49372	-9.04128	-3.21075	36.8813	-0.679507	-30.6819	-1.01354	-52.8153	0.705295	-46.7763	0.415442	0.926474	-3.19681	36.3943	-0.634841	-42.5422	-0.197445	-68.1477	1.91441	80.1912	2.40693	-47.0857	0.215918	-19.8301	-2.32359	-13.7968	-2.48891	-44.7079	0.111998	86.7344	3.12152	-74.3012	2.63007	25.2445	-1.48955	58.9058	0.968347	-77.4697	2.79076	73.3788	1.77409
-60.9341	1.19058	-19.4176	-1.98987	-21.7438	-1.86945	34.2171	-0.960715	64.6813	1.72011	-9.46527	-2.78771	36.5318	-0.804834	-31.358	-1.22299	-53.2221	0.927886	-47.7217	0.50731	0.225287	-2.97265	35.8672	-0.743782	-42.9547	-0.141899	-68.8066	2.13108	79.8876	2.35746	-47.8821	0.346101	-20.2999	-1.97258	-14.1177	-2.68572	-45.0231	0.0118171	86.1672	3.04148	-74.7711	2.31248	24.2648	-1.61457	58.2068	0.946371	-77.9796	2.71176	72.9662	2.10381
-61.3753	1.29586	-19.916	-1.57445	-22.0474	-1.92682	33.604	-0.837007	64.0968	1.67318	-9.87207	-2.82948	36.1651	-0.861641	-32.0284	-1.01983	-53.6346	0.835067	-48.7244	0.371243	-0.479853	-3.21813	35.3401	-0.605636	-43.3844	0.0131995	-69.4597	2.08029	79.5724	2.32804	-48.6613	0.499544	-20.7697	-2.16383	-14.45	-2.7297	-45.3267	0.0173771	85.5885	2.89656	-75.2753	2.35044	23.2621	-1.69418	57.5193	1.14136	-78.4838	3.03004	72.5652	2.17174
-61.8279	1.42535	-20.4202	-1.6871	-22.3626	-1.54588	32.9795	-1.12342	63.4952	1.51352	-10.2674	-3.23268	35.7755	-0.907741	-32.693	-0.924714	-54.0472	0.625675	-49.7786	0.606513	-1.18889	-2.85364	34.8015	-0.837491	-43.837	-0.125059	-70.1072	1.91278	79.2459	2.37156	-49.4348	0.650174	-21.2453	-2.27105	-14.8052	-2.24337	-45.6304	0.138454	84.9926	3.25157	-75.8196	2.43948	22.2365	-1.65294	56.8489	0.897326	-78.9823	2.88836	72.1584	2.30146
-62.2748	1.37383	-20.9302	-1.67438	-22.6891	-1.8657	32.355	-1.10602	62.8879	1.49605	-10.6513	-2.99098	35.363	-1.0966	-33.3519	-0.748626	-54.4597	0.612432	-50.8558	0.426489	-1.90337	-3.02205	34.2629	-0.573115	-44.3011	0.06737	-70.7432	1.88158	78.9021	2.47282	-50.1854	0.605562	-21.7208	-2.05809	-15.1719	-2.43152	-45.9283	0.102293	84.3853	3.30781	-76.404	2.73203	21.2224	-1.92468	56.19	0.650518	-79.4693	2.76787	71.7344	2.14582
-62.7275	1.30617	-21.4458	-1.54684	-23.0329	-1.43859	31.7476	-1.17293	62.2576	1.5974	-11.0237	-2.9141	34.9275	-0.770448	-34.0051	-0.695095	-54.8837	0.959722	-51.91	0.530288	-2.623	-3.02426	33.7186	-0.787571	-44.7881	-0.0370777	-71.3677	2.02794	78.5526	2.28732	-50.9303	0.499967	-22.2021	-2.12311	-15.5501	-2.48752	-46.2148	0.121542	83.7665	2.99891	-77.0228	2.81999	20.2483	-1.70024	55.5426	0.619462	-79.9506	2.67769	71.2932	1.99592
-63.1858	1.56748	-21.9672	-1.77233	-23.3882	-1.57124	31.1575	-0.94694	61.6159	1.35708	-11.3961	-2.9813	34.4749	-0.792801	-34.6582	-0.68865	-55.3077	0.806792	-52.907	0.685111	-3.3478	-3.31627	33.1686	-1.0975	-45.2924	0.00667653	-71.9865	1.85805	78.1859	2.44162	-51.6579	0.488587	-22.6834	-1.58991	-15.9454	-1.98449	-46.5013	0.235671	83.1305	3.04234	-77.676	2.8172	19.3202	-1.77172	54.9066	0.747463	-80.4262	2.69743	70.8291	2.03763
-63.6442	1.46759	-22.4886	-1.88371	-23.7549	-1.77255	30.5845	-1.03805	60.957	1.36533	-11.78	-2.70741	33.9993	-1.02057	-35.3057	-0.736285	-55.7317	0.793399	-53.8523	0.829769	-4.07774	-2.94712	32.6128	-1.06814	-45.8137	0.208258	-72.5938	2.05187	77.802	2.34939	-52.3684	0.551596	-23.1647	-1.79756	-16.358	-2.29937	-46.782	0.199239	82.4773	2.79682	-78.3692	2.97801	18.4435	-1.97131	54.2821	0.801137	-80.9017	3.0342	70.3478	2.10096
-64.1083	1.57018	-23.0157	-1.55873	-24.133	-1.61892	30.023	-1.15455	60.2809	1.16291	-12.1582	-2.46527	33.5009	-0.738916	-35.9474	-0.857659	-56.1614	0.963423	-54.7462	0.574145	-4.81342	-2.5624	32.0513	-1.04706	-46.3581	0.254939	-73.1897	1.92841	77.4067	2.22466	-53.0674	0.643872	-23.6517	-1.81847	-16.7819	-2.13809	-47.0571	0.360631	81.8184	2.88253	-79.0797	2.94208	17.6127	-1.89246	53.669	0.669902	-81.3773	3.15726	69.8436	2.30286
-64.5724	1.44933	-23.5429	-1.62798	-24.5283	-1.69773	29.473	-1.07385	59.5934	0.986314	-12.5421	-2.95538	32.9795	-0.862562	-36.5834	-0.802112	-56.5968	0.973493	-55.5884	0.746863	-5.5554	-3.38616	31.4898	-1.17033	-46.9138	0.239023	-73.7741	2.14033	76.9999	2.40548	-53.7549	0.799492	-24.1445	-1.74457	-17.2231	-2.1517	-47.3206	0.356551	81.171	3.12498	-79.7902	3.11999	16.8335	-1.95936	53.0731	0.560303	-81.8643	2.95832	69.3222	2.10703
-65.0422	1.46896	-24.0814	-1.65687	-24.9351	-1.54927	28.9401	-1.24048	58.8944	1.20312	-12.9317	-2.65887	32.4352	-0.899864	-37.2194	-0.462199	-57.0323	0.980896	-56.3734	0.928056	-6.30254	-2.64601	30.9168	-1.38216	-47.4868	0.323934	-74.3528	2.41297	76.5759	2.34091	-54.431	0.854223	-24.6372	-1.69863	-17.6815	-2.29765	-47.5842	0.450745	80.5465	3.16264	-80.4777	2.54138	16.0944	-2.0951	52.483	0.54883	-82.3628	2.86573	68.7779	1.9409
-65.5178	1.54209	-24.62	-1.30467	-25.3534	-1.44376	28.4245	-1.45565	58.1782	1.20942	-13.3213	-2.72979	31.8679	-0.926617	-37.8496	-0.764399	-57.4734	1.03665	-57.1068	0.827944	-7.05885	-2.98581	30.3439	-1.22182	-48.0827	0.174405	-74.92	2.29936	76.1404	2.11654	-55.0899	0.756634	-25.1299	-1.54312	-18.1513	-1.93187	-47.842	0.347277	79.9506	2.85091	-81.1481	2.84696	15.4126	-2.02222	51.9043	0.375526	-82.8612	2.89696	68.2107	1.78824
-65.9933	1.92176	-25.1643	-1.44482	-25.7889	-1.53447	27.9203	-1.66701	57.4505	1.17479	-13.7166	-2.69076	31.2835	-0.779269	-38.4741	-0.537121	-57.9204	1.07997	-57.7886	1.08547	-7.82088	-2.83646	29.7652	-1.25712	-48.6957	0.299387	-75.4758	2.10401	75.6935	2.31992	-55.7374	0.838926	-25.6284	-1.57161	-18.6383	-1.78268	-48.0941	0.437772	79.3891	2.71543	-81.8013	3.07467	14.7709	-2.06773	51.3428	0.287666	-83.3712	3.03586	67.6205	1.9285
-66.4689	1.70954	-25.7144	-1.61421	-26.2358	-1.54023	27.4332	-1.50481	56.7229	0.853595	-14.112	-2.63399	30.6762	-1.0016	-39.0987	-0.387229	-58.3673	1.1782	-58.4188	0.919104	-8.58292	-2.94935	29.1808	-1.3645	-49.3145	0.190238	-76.0201	2.44525	75.2294	2.46867	-56.3791	0.851252	-26.1269	-1.53356	-19.1368	-1.90449	-48.3519	0.579025	78.8505	2.68393	-82.4315	2.75583	14.1807	-2.17815	50.787	0.498047	-83.8868	3.08904	67.0132	1.89044
-66.9502	2.00225	-26.2701	-1.36207	-26.6941	-1.38335	26.9634	-1.41324	56.0009	1.01759	-14.513	-2.40819	30.0459	-1.15058	-39.7175	-0.251509	-58.8142	1.41437	-58.9918	1.05081	-9.33349	-3.04178	28.5906	-1.44837	-49.9333	0.353744	-76.5587	2.41048	74.7539	2.1534	-57.0036	1.12938	-26.6311	-1.53918	-19.6525	-2.13352	-48.6384	0.409969	78.3406	2.74657	-83.0388	2.81805	13.6421	-2.39567	50.2427	0.318345	-84.4082	3.10986	66.3829	1.57766
-67.4372	1.97567	-26.8316	-1.20366	-27.1697	-1.23176	26.5051	-1.41321	55.2905	1.05777	-14.9141	-2.43975	29.4157	-1.20193	-40.3363	-0.436507	-59.2668	1.53212	-59.5189	1.19609	-10.0669	-2.60865	28.0062	-1.38148	-50.5464	0.378049	-77.0915	2.29683	74.2611	2.35982	-57.6167	1.03701	-27.1353	-1.40347	-20.1853	-2.19859	-48.9536	0.510849	77.8593	2.36552	-83.629	2.9288	13.1437	-2.15482	49.7099	0.289637	-84.9411	3.10377	65.7298	1.82294
-67.9242	1.98428	-27.3931	-1.27003	-27.6567	-1.23689	26.0581	-1.74263	54.5915	0.874662	-15.3209	-2.48113	28.7912	-1.13631	-40.9493	-0.292786	-59.7252	1.31085	-59.9945	1.03193	-10.7831	-2.66963	27.4218	-1.48117	-51.148	0.456931	-77.6129	2.71586	73.7569	2.40333	-58.2183	0.981999	-27.6452	-1.44086	-20.7296	-1.85605	-49.2916	0.518156	77.4124	2.66713	-84.202	3.06243	12.6968	-2.37084	49.1827	0.139345	-85.4796	3.17981	65.0537	1.85251
-68.4169	1.89378	-27.9661	-1.21042	-28.1552	-1.19892	25.6284	-1.48664	53.8925	0.828324	-15.7334	-2.73448	28.1895	-1.39374	-41.5567	-0.214466	-60.1835	1.21038	-60.4127	1.12198	-11.4821	-2.80737	26.8431	-1.36816	-51.7381	0.483209	-78.1229	2.74536	73.2355	1.76535	-58.8084	1.02035	-28.1609	-1.40342	-21.2739	-1.94084	-49.664	0.512425	76.9884	2.75125	-84.752	3.09196	12.2957	-2.40104	48.6613	0.198755	-86.024	3.3138	64.3604	1.686
-68.9154	1.57776	-28.5448	-1.08598	-28.6708	-1.18946	25.2159	-1.75215	53.2106	0.607769	-16.146	-2.32808	27.5994	-1.41508	-42.1583	-0.121278	-60.6476	1.34732	-60.7851	1.16936	-12.1524	-2.77986	26.2701	-1.53372	-52.3226	0.454242	-78.6271	2.59151	72.7027	1.94934	-59.3871	1.17181	-28.6766	-1.19222	-21.8125	-1.90543	-50.0594	0.717094	76.5988	2.5607	-85.2848	3.17966	11.9405	-2.80106	48.14	0.104349	-86.574	3.23177	63.6385	1.54635
-69.4139	1.91195	-29.1235	-0.984518	-29.198	-1.12779	24.8148	-1.84114	52.5288	0.550171	-16.5585	-2.45565	27.0264	-1.0695	-42.7541	-0.206167	-61.1117	1.48751	-61.106	1.26469	-12.8113	-2.40673	25.6972	-1.71293	-52.8955	0.404608	-79.1198	2.42755	72.1584	1.83438	-59.9544	1.24525	-29.1922	-1.31034	-22.3339	-1.701	-50.4891	0.723418	76.2321	2.60446	-85.7948	3.08709	11.6253	-2.20834	47.6186	-0.07081	-87.1355	3.162	62.8994	1.33043
-69.9124	2.03928	-29.7136	-1.16329	-29.7423	-1.05203	24.4309	-1.56385	51.8585	0.579777	-16.9768	-2.24985	26.4764	-1.55194	-43.3386	-0.177106	-61.5816	1.4552	-61.381	1.22728	-13.4473	-2.77269	25.1242	-1.64884	-53.4627	0.656281	-79.6068	2.62399	71.5969	1.86044	-60.5159	1.39063	-29.7136	-1.24934	-22.8496	-1.85393	-50.9417	0.66099	75.8998	2.4875	-86.2875	2.83991	11.3102	-2.53149	47.0914	0.121511	-87.7027	3.23281	62.1316	1.53777
-70.4108	1.88671	-30.3038	-1.12721	-30.298	-1.11679	24.0585	-1.68423	51.1996	0.626294	-17.4007	-2.33405	25.9378	-1.40093	-43.9115	-0.199734	-62.0514	1.29512	-61.5987	1.45364	-14.0604	-2.69306	24.5627	-1.88578	-54.0242	0.6213	-80.0938	2.77761	71.0182	1.73702	-61.0602	1.35696	-30.2407	-1.33203	-23.348	-1.68571	-51.423	0.938071	75.5904	2.55161	-86.7631	2.91831	10.9607	-2.72226	46.5643	-0.0734142	-88.2814	3.27072	61.3466	1.47938
-70.9093	2.25947	-30.8996	-1.09871	-30.8653	-1.13483	23.7033	-1.77358	50.5406	0.607031	-17.8247	-2.22243	25.4107	-1.34618	-44.4788	-0.135919	-62.5212	1.51764	-61.7706	1.11438	-14.6563	-2.63169	24.0012	-1.95164	-54.5743	0.701563	-80.5866	2.74056	70.4338	1.69596	-61.593	1.30252	-30.7679	-1.4139	-23.8293	-1.80668	-51.9387	0.764391	75.3154	2.46805	-87.2214	2.92088	10.5768	-2.55744	46.0372	0.21656	-88.8658	3.12057	60.5445	1.22245
-71.4135	2.15806	-31.4898	-1.047	-31.4382	-1.06162	23.3538	-1.68248	49.8932	0.470775	-18.2544	-2.05444	24.9065	-1.74454	-45.0345	-0.0922413	-63.0025	1.51353	-61.8967	1.30546	-15.235	-2.64021	23.4397	-1.77365	-55.1129	0.846417	-81.0793	2.81625	69.8322	1.73011	-62.1201	1.36677	-31.295	-1.27516	-24.3049	-1.45795	-52.4772	0.845724	75.0633	2.64595	-87.6569	2.81077	10.1471	-2.45809	45.5043	-0.094626	-89.456	3.00516	59.7595	1.35029
-71.912	2.24658	-32.0627	-1.03725	-32.0055	-0.960851	22.9985	-1.72935	49.2515	0.524887	-18.6842	-2.34653	24.4195	-1.79285	-45.5846	-0.133729	-63.478	1.72664	-61.9654	1.28297	-15.7907	-2.60876	22.884	-1.80343	-55.6514	0.759698	-81.5721	3.03919	69.2248	1.79576	-62.6301	1.3846	-31.8164	-1.2512	-24.769	-1.62839	-53.0502	0.831766	74.8455	2.57407	-88.0751	2.98497	9.68299	-2.73196	44.9715	0.0183031	89.9487	3.0264	59.0032	1.2824
-72.4105	2.15844	-32.6185	-0.907217	-32.5669	-1.05879	22.6261	-1.82824	48.6212	0.288945	-19.1139	-1.9559	23.9439	-1.69487	-46.1231	-0.105354	-63.9651	1.68983	-61.9884	1.03	-16.3293	-2.16826	22.3282	-1.82559	-56.1786	0.793947	-82.0763	2.97066	68.6289	1.95697	-63.1285	1.31447	-32.3263	-1.16047	-25.2159	-1.45542	-53.6518	0.959506	74.6507	2.46572	-88.4762	3.17438	9.17306	-2.5514	44.4386	-0.0519859	89.3528	3.14937	58.2813	0.816207
-72.9147	2.15709	-33.1628	-0.759629	-33.117	-0.925115	22.2251	-1.79087	47.991	0.406442	-19.5551	-1.83937	23.4856	-1.66457	-46.6503	-0.0587378	-64.4464	1.60355	-61.9826	1.04136	-16.845	-2.25683	21.7839	-2.04971	-56.6942	0.915117	-82.5747	2.80411	68.0503	1.81515	-63.6213	1.39656	-32.8248	-0.78699	-25.6513	-1.41378	-54.2821	0.938808	74.4903	2.08503	-88.8716	3.04974	8.62875	-2.66375	43.9058	0.0646079	88.7627	3.04466	57.5995	1.00663
-73.4131	2.28285	-33.6842	-0.715969	-33.6556	-0.936637	21.8068	-1.83665	47.3722	0.144799	-19.9905	-1.93742	23.0444	-1.4297	-47.1717	-0.0472899	-64.9391	1.60954	-61.9826	1.30446	-17.3434	-2.12807	21.2338	-2.06519	-57.2042	0.863067	-83.0789	3.08997	67.483	1.74582	-64.0968	1.57249	-33.3175	-0.911559	-26.0753	-1.50648	-54.941	0.962561	74.3356	2.62657	-89.2841	3.0503	8.0386	-2.74408	43.3672	-0.434694	88.1783	3.09955	56.9463	1.19793
-73.9174	2.21196	-34.1941	-0.82387	-34.1827	-0.83936	21.3713	-1.93624	46.7591	0.257921	-20.4317	-2.0218	22.6204	-1.75566	-47.6816	0.214427	-65.4318	1.59414	-62.017	1.31338	-17.819	-2.18386	20.6895	-2.12944	-57.7084	0.910465	-83.5889	3.20088	66.9215	1.8245	-64.5609	1.76476	-33.7988	-1.13348	-26.4821	-1.47154	-55.6285	0.961057	74.1637	2.31985	-89.7195	3.17872	7.40835	-3.04179	42.8286	-0.25984	87.5996	3.37167	56.3218	0.972338
-74.4216	2.30788	-34.6869	-0.731456	-34.7041	-0.784528	20.9072	-1.94459	46.1461	0.269976	-20.8729	-2.35624	22.2136	-1.81424	-48.1858	0.11987	-65.9246	1.60378	-62.08	1.40695	-18.2831	-1.98955	20.1509	-2.30361	-58.2068	0.964469	-84.0988	3.00378	66.3772	1.88237	-65.0136	1.65474	-34.2744	-0.90838	-26.8832	-1.35686	-56.3504	0.93393	73.9632	2.19675	89.8169	3.11002	6.73799	-3.00751	42.2901	-0.0389725	87.0266	3.44055	55.7374	1.20041
-74.9258	2.14042	-35.1624	-0.748532	-35.214	-0.721893	20.4202	-1.87718	45.5502	0.358684	-21.314	-1.97062	21.8183	-1.64202	-48.6785	0.0580796	-66.423	1.72871	-62.1774	1.26742	-18.7243	-2.33752	19.6124	-2.23968	-58.6938	1.06295	-84.6145	3.04486	65.8444	1.95748	-65.4548	1.61298	-34.7385	-0.544415	-27.2671	-1.07664	-57.101	0.962383	73.7283	2.04011	89.3299	3.24169	6.02752	-2.78098	41.7457	-0.326702	86.4651	3.3964	55.1873	0.921626
-75.43	2.50747	-35.6208	-0.651617	-35.7125	-0.790272	19.916	-2.2391	44.9715	0.0766058	-21.7552	-1.78849	21.4458	-1.8858	-49.1598	0.0252063	-66.9273	1.70315	-62.3092	1.33295	-19.1483	-2.31446	19.0795	-2.1134	-59.1751	1.12175	-85.1359	3.14353	65.3287	1.6658	-65.8845	1.7264	-35.1911	-0.77948	-27.6395	-1.46893	-57.886	0.973884	73.4533	2.04965	88.8143	3.02601	5.27351	-2.9322	41.2014	-0.218218	85.9036	3.25122	54.666	0.910531
-75.9342	2.47078	-36.062	-0.859592	-36.1995	-0.754956	19.3832	-2.4249	44.4043	0.0556118	-22.2021	-1.82818	21.0849	-1.73165	-49.6354	0.23967	-67.4315	1.85984	-62.4754	1.32732	-19.5837	-2.01013	18.5467	-2.02746	-59.6507	1.0884	-85.6515	2.92912	64.8188	1.70992	-66.3027	1.59385	-35.638	-0.923672	-28.0005	-1.40801	-58.6996	1.29325	73.1496	2.01756	88.2757	2.94431	4.47824	-2.67182	40.6571	-0.361809	85.3536	3.29816	54.1847	0.990359
-76.4384	2.67062	-36.4917	-0.540007	-36.6808	-0.484099	18.8331	-2.42021	43.8542	0.123409	-22.6433	-1.8237	20.7354	-1.98827	-50.0995	0.309182	-67.9414	1.95729	-62.6759	1.26652	-20.0249	-2.08065	18.0138	-2.07946	-60.1148	1.29729	-86.1787	2.48408	64.326	1.81016	-66.7095	1.68293	-36.0735	-0.618295	-28.35	-1.18078	-59.5418	1.35752	72.8058	1.80636	87.7142	3.14172	3.64344	-3.10954	40.1128	-0.420336	84.8093	3.10453	53.732	1.24552
-76.9426	2.67275	-36.8985	-0.489899	-37.1506	-0.466893	18.2544	-2.09846	43.3214	0.055313	-23.0902	-1.68025	20.4088	-1.79056	-50.5578	0.302426	-68.4571	1.78315	-62.9051	1.48933	-20.4775	-1.75371	17.4752	-2.23979	-60.5789	1.29079	-86.7058	2.29306	63.8447	1.73666	-67.1049	1.84302	-36.5032	-0.658458	-28.6823	-1.13802	-60.4013	1.39575	72.4334	1.66786	87.124	2.95351	2.76739	-3.08215	39.5628	-0.30495	84.2707	2.75248	53.3195	0.83205
-77.4525	2.54479	-37.2939	-0.579458	-37.609	-0.437475	17.6586	-2.4823	42.8057	-0.0634772	-23.5429	-1.57382	20.0936	-1.83519	-51.0047	0.214274	-68.9727	1.78001	-63.1744	1.53922	-20.9474	-1.97967	16.9309	-2.06278	-61.0372	1.25121	89.5305	3.51625	63.3749	1.84046	-67.483	1.76973	-36.9157	-0.668029	-29.0089	-1.05319	-61.255	1.43628	72.0209	1.69947	86.5052	3.17194	1.85696	-3.18225	39.0127	-0.38731	83.7379	2.86811	52.9356	0.907079
-77.9624	2.75488	-37.672	-0.542784	-38.0559	-0.53103	17.0398	-2.37315	42.3015	-0.152866	-23.9898	-1.54271	19.7957	-1.77202	-51.4459	0.439305	-69.4941	1.86106	-63.4723	1.54044	-21.4286	-1.67705	16.3751	-2.71233	-61.4899	1.14372	88.9919	3.06956	62.9165	1.64536	-67.8554	1.71683	-37.3282	-0.665952	-29.3183	-1.09325	-62.08	1.33835	71.5797	1.84571	85.8635	2.98399	0.94137	-3.03211	38.4627	-0.281791	83.2107	3.02964	52.5804	0.624092
-78.4724	2.42007	-38.033	-0.772792	-38.4971	-0.441927	16.3923	-2.39851	41.8202	-0.0698174	-24.4424	-1.65911	19.515	-1.93385	-51.8756	0.562884	-70.0155	1.95383	-63.8046	1.90911	-21.9214	-1.89528	15.8136	-2.26026	-61.9368	1.33883	88.4648	3.33068	62.4696	1.50154	-68.2164	1.81002	-37.7293	-0.629209	-29.6219	-1.18298	-62.865	1.36789	71.0984	1.79213	85.1932	2.77838	0.0489707	-2.98011	37.9012	-0.344535	82.6893	3.03649	52.2653	0.729421
-78.9823	2.92294	-38.3767	-0.659049	-38.9268	-0.540725	15.7277	-2.65213	41.3561	-0.153664	-24.8893	-1.43308	19.2399	-2.08635	-52.2996	0.442196	-70.5426	1.92182	-64.1771	1.6235	-22.4256	-1.71495	15.2464	-2.60006	-62.3837	1.49669	87.9376	2.89655	62.0342	1.54899	-68.5774	1.81126	-38.1189	-0.648364	-29.9084	-1.2707	-63.6156	1.43223	70.5885	1.6038	84.4999	2.96512	-0.814747	-2.91986	37.3397	-0.232978	82.1794	2.99578	51.9788	0.801701
-79.4922	2.69952	-38.7033	-0.559432	-39.3508	-0.376057	15.0344	-2.72317	40.9035	-0.00897979	-25.3419	-1.52018	18.9764	-2.08129	-52.7236	0.589157	-71.0583	2.20534	-64.5781	1.74175	-22.9412	-1.43487	14.6677	-2.58882	-62.8249	1.45331	87.4162	2.85916	61.6102	1.29921	-68.9555	1.98013	-38.4971	-0.665956	-30.1834	-0.966943	-64.326	1.48168	70.0384	1.44616	83.778	2.84067	-1.65241	-2.94481	36.7725	-0.162304	81.6695	3.00724	51.7267	0.520025
-80.0022	2.53227	-39.0185	-0.460365	-39.7633	-0.383041	14.324	-2.3507	40.4738	-0.204786	-25.8003	-1.4711	18.7014	-2.46591	-53.1476	0.755998	-71.574	2.30453	-65.0136	1.84378	-23.4741	-1.53564	14.0776	-2.4253	-63.2661	1.44039	86.9006	3.04205	61.2034	1.24601	-69.3566	2.1392	-38.8695	-0.579463	-30.447	-0.97367	-65.0021	1.51436	69.454	1.6196	83.0274	3.2671	-2.462	-2.70959	36.1995	-0.602085	81.1653	2.79186	51.5089	0.47353
-80.5064	2.84177	-39.3164	-0.50581	-40.1644	-0.253894	13.5848	-2.53464	40.0555	-0.242921	-26.2587	-1.34319	18.4149	-2.35291	-53.5773	0.718691	-72.0781	2.06497	-65.4834	1.7484	-24.0184	-1.80238	13.4817	-2.56134	-63.7015	1.31101	86.3849	2.6587	60.8023	1.27401	-69.7749	2.12072	-39.2362	-0.533264	-30.7163	-0.632682	-65.6381	1.60375	68.8352	1.60167	82.2539	2.81364	-3.24294	-2.75114	35.6208	-0.770847	80.6725	2.68974	51.3199	0.40102
-80.9991	2.9369	-39.5914	-0.475663	-40.554	-0.220306	12.8285	-2.60448	39.6602	-0.292944	-26.7113	-1.45557	18.1169	-2.06473	-54.0013	0.493182	-72.5824	2.17148	-65.9819	1.72364	-24.5799	-1.46033	12.8744	-2.66242	-64.1312	1.50975	85.875	3.12638	60.4184	0.956998	-70.2103	2.04893	-39.5914	-0.366768	-30.9856	-1.05879	-66.2397	1.75675	68.182	1.38148	81.446	2.99959	-3.99696	-2.73789	35.0364	-0.603496	80.1798	2.80843	51.1308	0.443608
-81.4919	2.51465	-39.855	-0.313002	-40.9379	-0.43904	12.0493	-2.68868	39.2763	-0.480916	-27.1754	-1.69417	17.8018	-2.47507	-54.431	0.7999	-73.0751	2.07792	-66.5205	1.59552	-25.1471	-1.30207	12.2613	-2.73454	-64.5609	1.52909	85.3651	2.87917	60.0403	0.768552	-70.6687	2.11677	-39.9352	-0.358955	-31.2721	-1.19541	-66.8069	1.6279	67.4888	1.33708	80.621	2.48573	-4.72461	-3.4251	34.452	-0.714977	79.687	3.00056	50.9188	0.515894
-81.9789	2.56608	-40.1071	-0.287711	-41.316	-0.354982	11.2586	-2.52905	38.9096	-0.296346	-27.6338	-1.27901	17.481	-2.46516	-54.855	0.972111	-73.5678	2.0044	-67.0934	1.85415	-25.7316	-1.40494	11.6425	-3.0816	-64.9792	1.54851	84.8666	3.10763	59.6793	0.946283	-71.15	2.1768	-40.2732	-0.541207	-31.5643	-1.01908	-67.3341	1.6598	66.7668	1.63148	79.7959	2.83123	-5.42477	-3.12056	33.8561	-0.849872	79.1943	2.8604	50.6839	0.351828
-82.4544	3.06294	-40.342	-0.332755	-41.6827	-0.431044	10.4909	-2.66874	38.5658	-0.374324	-28.0979	-1.41624	17.1486	-2.35337	-55.2847	0.587449	-74.0491	2.04771	-67.695	1.75406	-26.3332	-1.59828	11.0065	-2.85842	-65.4032	1.68146	84.3624	2.81342	59.3241	1.1142	-71.6484	2.21467	-40.5998	-0.314811	-31.8679	-0.868799	-67.8268	1.6132	66.0105	1.87904	78.9938	2.66301	-6.09628	-2.86137	33.2602	-0.825151	78.7015	3.02481	50.4203	0.302296
-82.93	3.06281	-40.5826	-0.402326	-42.0437	-0.312757	9.73456	-2.69412	38.2335	-0.267067	-28.562	-1.35052	16.7991	-2.52066	-55.7202	0.677505	-74.5304	2.50855	-68.3367	1.84868	-26.9405	-1.46963	10.3648	-2.83883	-65.8157	1.68303	83.8696	2.69164	58.9861	0.816923	-72.1698	2.18769	-40.9264	-0.294398	-32.1773	-0.805658	-68.2794	1.72302	65.237	1.45045	78.2374	2.70001	-6.74372	-2.86814	32.6529	-0.894168	78.2031	2.78908	50.1281	0.449828
-83.3941	2.7491	-40.8405	-0.377242	-42.4046	-0.158919	8.99545	-2.43718	37.9069	-0.467185	-29.0261	-1.24682	16.4439	-2.67219	-56.1499	0.783226	-75.0002	2.61319	-69.0071	2.05013	-27.565	-1.19051	9.71164	-2.83042	-66.2282	1.51483	83.3769	3.02005	58.648	1.07777	-72.7141	2.5629	-41.253	-0.327027	-32.4982	-0.675946	-68.7034	1.56588	64.4693	1.24189	77.5213	2.75654	-7.36824	-2.84817	32.0456	-0.854747	77.6989	2.31608	49.8073	0.187569
-83.8524	2.90404	-41.1155	-0.228936	-42.7713	-0.197814	8.26779	-2.6333	37.5631	-0.382802	-29.4959	-1.09062	16.0715	-2.39525	-56.5796	0.9905	-75.4701	2.47151	-69.7004	2.09468	-28.201	-1.1763	9.05274	-3.35386	-66.635	1.54657	82.8899	2.58413	58.31	1.02886	-73.2699	2.4085	-41.5853	-0.308655	-32.8305	-0.647005	-69.0873	1.52439	63.7301	1.28177	76.8452	2.91463	-7.95839	-2.94796	31.4268	-1.10507	77.2004	2.86401	49.4578	0.0961049
-84.3108	3.15747	-41.4077	-0.264299	-43.1438	-0.30439	7.56305	-2.87172	37.1965	-0.471259	-29.96	-0.992231	15.6933	-2.68367	-57.0151	0.940046	-75.9342	2.71216	-70.3937	2.06378	-28.8427	-1.37053	8.38238	-2.99732	-67.0418	1.66473	82.4029	2.37982	57.9662	0.996985	-73.8543	2.35178	-41.9234	0.0170947	-33.1686	-0.697671	-69.4368	1.63812	63.0082	1.08093	76.2149	2.73445	-8.53135	-2.8223	30.8022	-0.913527	76.6905	2.67132	49.0853	0.125103
-84.7577	3.15584	-41.7171	-0.0894929	-43.5162	-0.330377	6.8755	-3.18656	36.8126	-0.491958	-30.4298	-1.10345	15.298	-2.52461	-57.4448	0.925149	-76.3868	2.45035	-71.064	2.02345	-29.4787	-1.11268	7.70056	-3.06202	-67.4429	1.759	81.9216	2.64751	57.611	0.942899	-74.4559	2.50501	-42.2671	-0.261505	-33.5181	-0.652223	-69.7519	1.62737	62.3092	1.17749	75.619	2.7327	-9.06993	-2.47195	30.1777	-1.2985	76.1805	2.5351	48.6843	0.365618
-85.1989	3.31068	-42.0379	-0.098958	-43.9001	-0.0192248	6.20514	-2.73787	36.4	-0.61469	-30.8939	-0.990604	14.8912	-2.53021	-57.8802	0.863352	-76.8394	2.57856	-71.7115	1.95952	-30.0975	-1.31485	7.01301	-3.07312	-67.8383	1.77864	81.4403	2.65062	57.25	0.853957	-75.0805	2.45795	-42.6224	-0.0497694	-33.879	-0.579818	-70.027	1.78559	61.6274	1.44208	75.069	2.46651	-9.59132	-2.97801	29.5417	-1.30321	75.6706	2.48944	48.2545	0.166255
-85.6343	3.36256	-42.3817	-0.126644	-44.2839	-0.00458166	5.54624	-2.79424	35.9589	-0.699275	-31.3637	-0.946972	14.4729	-2.46118	-58.3157	0.810356	-77.2806	2.60686	-72.3417	1.96448	-30.6934	-0.969386	6.31973	-3.00297	-68.2336	1.87044	80.9647	2.5426	56.8776	0.75362	-75.7279	2.71991	-42.9776	-0.0142891	-34.2514	-0.545548	-70.2676	1.80668	60.9685	1.18596	74.5533	2.29295	-10.1127	-2.89057	28.9	-1.32709	75.1549	2.46039	47.7962	0.0607221
-86.0641	3.00008	-42.7427	-0.0551887	-44.6736	-0.0803453	4.90681	-2.91101	35.5005	-0.812138	-31.8278	-1.05163	14.0432	-2.9055	-58.7569	0.922013	-77.7218	2.60329	-72.9548	2.26292	-31.2721	-1.06644	5.64192	-2.92954	-68.6232	1.74296	80.4949	2.56801	56.4994	0.765635	-76.3925	2.42064	-43.3386	-0.302377	-34.6296	-0.660302	-70.4796	1.754	60.3325	1.28365	74.0835	2.38154	-10.6513	-2.69065	28.2583	-1.11059	74.6393	2.29997	47.3092	0.160774
-86.4881	3.48347	-43.1151	0.0596163	-45.0689	0.0158375	4.28286	-2.63613	35.0135	-0.761854	-32.2919	-1.08448	13.602	-2.7396	-59.1923	1.18702	-78.1572	2.70434	-73.5392	2.26346	-31.8336	-1.02881	4.9813	-2.76037	-69.0071	1.80248	80.0194	2.35411	56.1155	0.803887	-77.0801	2.40047	-43.711	0.0390147	-35.0192	-0.497248	-70.6515	1.82503	59.7194	1.25976	73.6538	2.30004	-11.2013	-2.67856	27.6051	-1.47356	74.1179	2.08243	46.7992	-0.0367217
-86.9063	3.09112	-43.5105	0.171268	-45.4642	0.0580196	3.67495	-3.12231	34.4978	-0.842587	-32.756	-0.931886	13.1494	-2.64234	-59.6278	1.0965	-78.587	2.59659	-74.1122	2.25362	-32.3779	-1.21067	4.34073	-2.93629	-69.391	1.84164	79.5495	2.2125	55.7259	1.00005	-77.7848	2.73868	-44.0834	-0.0831468	-35.4146	-0.487375	-70.789	2.04777	59.1236	0.997634	73.2642	2.4425	-11.7743	-2.6874	26.9577	-1.23765	73.5965	1.97813	46.2549	0.0653784
-87.3188	3.24719	-43.923	0.229882	-45.8653	0.139355	3.08309	-2.76124	33.965	-0.912223	-33.2258	-0.942937	12.6796	-2.57364	-60.0689	1.23478	-79.0052	2.67344	-74.6565	2.30642	-32.8993	-1.01002	3.72022	-3.2422	-69.7806	2.05488	79.0797	2.54072	55.3249	0.896075	-78.5125	2.67394	-44.4673	-0.109449	-35.8214	-0.507422	-70.9036	2.1242	58.5506	0.87958	72.9147	2.4522	-12.3644	-2.51485	26.316	-1.15504	73.0694	2.15404	45.6877	-0.0682303
-87.7256	2.5746	-44.3527	0.139344	-46.2721	0.10545	2.50669	-2.99568	33.4035	-0.81541	-33.6899	-0.776008	12.204	-2.76937	-60.5101	1.36147	-79.4235	2.74948	-75.1893	1.94938	-33.4035	-0.844236	3.11918	-3.1946	-70.1817	2.04196	78.6099	2.56707	54.9181	0.797444	-79.2401	2.82637	-44.8512	0.0107061	-36.2396	-0.384902	-71.0296	2.46267	58.0006	1.00243	72.6053	2.51417	-12.9718	-2.43829	25.6915	-1.11637	72.5422	2.08493	45.0918	-0.0164494
-88.1267	3.38339	-44.7996	0.0846944	-46.6846	0.0755133	1.94519	-3.03222	32.8133	-0.984947	-34.154	-0.619993	11.7113	-3.04617	-60.9513	1.24075	-79.8417	2.67339	-75.6935	2.20661	-33.8905	-0.771801	2.53821	-2.89919	-70.5942	2.07798	78.1401	2.29656	54.5055	0.71636	-79.9678	2.81611	-45.2465	0.0303959	-36.6693	-0.595494	-71.1729	2.32202	57.4677	1.22033	72.336	2.27696	-13.602	-2.22159	25.0727	-1.59368	72.0094	1.93731	44.4673	-0.140515
-88.5221	3.23376	-45.258	0.205623	-47.1029	0.0536819	1.39916	-3.13065	32.2003	-1.03146	-34.6181	-0.591366	11.2128	-2.75706	-61.3982	1.42082	-80.2657	2.80764	-76.1863	2.51786	-34.3603	-0.902043	1.97671	-3.14174	-71.0239	2.25341	77.6702	2.49545	54.0815	0.792086	-80.684	2.68762	-45.6476	0.0633779	-37.1048	-0.485776	-71.339	2.13633	56.9578	0.937988	72.1068	2.46584	-14.2495	-2.51201	24.4653	-1.685	71.4708	2.08296	43.8141	-0.215234
-88.9174	3.21825	-45.7393	0.280608	-47.5212	0.0574547	0.869751	-3.12382	31.5643	-1.04226	-35.0822	-0.645429	10.6971	-3.12579	-61.8451	1.38485	-80.6954	2.6712	-76.6504	2.27534	-34.8072	-0.745265	1.43583	-3.3928	-71.4708	2.41514	77.2004	2.29829	53.6518	0.698016	-81.3945	2.71769	-46.0544	0.0710431	-37.5517	-0.326998	-71.5281	2.17848	56.465	1.1908	71.9177	2.485	-14.9141	-2.55455	23.8694	-1.75174	70.938	1.82671	43.138	-0.309951
-89.307	3.04592	-46.2377	0.331915	-47.9451	0.166248	0.353	-3.05259	30.8996	-1.24414	-35.5463	-0.460778	10.17	-2.86192	-62.3035	1.31954	-81.1366	3.3652	-77.103	2.25711	-35.2369	-0.699475	0.914441	-2.87333	-71.9235	2.40177	76.7363	2.4343	53.2106	0.700158	-82.0935	3.23357	-46.4669	0.320776	-38.0043	-0.359577	-71.7401	2.11168	55.9952	0.755102	71.763	2.28886	-15.5959	-2.123	23.285	-1.74063	70.3994	1.99365	42.4447	-0.268473
-89.7023	2.82735	-46.7534	-0.0139565	-48.3749	0.303998	-0.148224	-3.1893	30.2121	-1.14764	-36.0104	-0.429084	9.63716	-3.07618	-62.7676	1.39381	-81.5835	2.84929	-77.5327	2.51685	-35.6495	-0.693388	0.412759	-3.04607	-72.3933	2.45615	76.2722	2.23982	52.7637	0.773018	-82.7867	3.16772	-46.8852	0.177637	-38.4684	-0.493915	-71.975	2.29183	55.5426	0.616697	71.6083	2.39903	-16.3007	-2.19995	22.7121	-1.95555	69.8723	2.05652	41.7629	-0.274919
89.8972	3.13693	-47.292	0.247511	-48.8103	0.216927	-0.634265	-3.07265	29.5016	-1.31582	-36.4745	-0.474807	9.09858	-2.83947	-63.2317	1.34208	-82.0419	2.39694	-77.9395	2.24252	-36.0448	-0.512016	-0.0689269	-3.16554	-72.8803	2.32754	75.8024	2.35862	52.3111	0.975304	-83.4686	2.9678	-47.3092	0.094264	-38.944	-0.268046	-72.2271	2.4455	55.1129	0.676181	71.425	2.28598	-17.0283	-2.29565	22.1448	-2.00052	69.3509	2.0208	41.104	-0.231734
89.4961	2.99823	-47.842	0.420657	-49.2458	0.350852	-1.11097	-2.79412	28.7682	-1.31472	-36.9444	-0.476245	8.56573	-3.15852	-63.7072	1.31892	-82.506	2.8463	-78.3349	2.22782	-36.423	-0.477381	-0.531018	-2.88695	-73.373	2.42856	75.3383	2.28309	51.8527	0.837965	-84.1447	2.86953	-47.7389	0.373802	-39.4253	-0.123678	-72.5021	2.49666	54.7003	0.662191	71.1901	1.98821	-17.7674	-2.06559	21.5948	-2.2048	68.8295	2.0697	40.4566	-0.317748
89.095	2.91245	-48.4092	0.342174	-49.6869	0.361317	-1.58423	-3.21663	28.052	-1.2598	-37.4084	-0.521648	8.0386	-3.08255	-64.1828	1.41133	-82.9815	2.94226	-78.7073	2.64823	-36.7782	-0.702642	-0.973456	-3.3063	-73.8887	2.60963	74.8742	2.19314	51.3829	0.760245	-84.815	3.14539	-48.1743	0.267682	-39.9123	-0.117205	-72.8058	2.39907	54.2935	0.558234	70.915	2.04303	-18.5352	-2.33543	21.0505	-1.90648	68.3195	1.6784	39.8321	-0.426296
88.6882	2.99444	-48.9994	0.506641	-50.1339	0.479503	-2.05864	-3.32645	27.3645	-1.33438	-37.8725	-0.467201	7.52294	-3.13715	-64.6698	1.58421	-83.4628	2.85208	-79.0568	2.41753	-37.122	-0.415256	-1.3963	-3.58046	-74.4158	2.4197	74.4158	2.29051	50.9073	0.750652	-85.4739	2.99867	-48.6212	0.29288	-40.3936	-0.15808	-73.1267	2.24543	53.8695	0.533206	70.5942	2.33247	-19.3144	-2.32526	20.5176	-1.37743	67.8096	1.88396	39.2247	-0.304718
88.2757	2.70127	-49.601	0.576781	-50.5865	0.525252	-2.53419	-3.40504	26.7113	-1.45736	-38.3366	-0.395323	7.01301	-3.19989	-65.1625	1.77091	-83.9556	3.09516	-79.3948	2.5998	-37.4543	-0.375904	-1.79966	-3.11963	-74.9544	2.50301	73.9517	2.38058	50.4261	0.578093	-86.1328	3.40316	-49.0681	0.30431	-40.8806	-0.186209	-73.4704	2.55046	53.4284	0.478936	70.2275	1.95893	-20.1108	-2.08241	19.9962	-1.80182	67.3111	1.69451	38.6346	-0.369859
87.8632	2.77443	-50.2141	0.432183	-51.0391	0.547824	-3.00918	-3.22296	26.0868	-1.47611	-38.8007	-0.470731	6.50881	-2.93521	-65.6553	1.75455	-84.454	2.63632	-79.71	2.64322	-37.8038	-0.304359	-2.18354	-3.44565	-75.5102	2.78536	73.4876	2.20647	49.9333	0.287742	-86.7803	3.11211	-49.5265	0.436761	-41.3619	0.0296057	-73.8314	2.76094	52.9643	0.607648	69.815	1.86151	-20.8901	-1.95462	19.4806	-1.76894	66.8127	1.69278	38.0616	-0.247753
87.4506	3.06463	-50.8214	0.379995	-51.4975	0.544146	-3.48473	-3.56729	25.4966	-1.5934	-39.2706	-0.465245	6.01033	-2.91641	-66.1595	1.79226	-84.964	3.26139	-80.0022	3.05395	-38.1877	-0.557941	-2.54795	-3.34592	-76.0774	2.53352	73.0293	2.38368	49.4348	0.413126	-87.422	2.96825	-49.9849	0.432004	-41.8431	0.124048	-74.221	2.40312	52.483	0.437994	69.3566	2.07204	-21.6234	-1.80937	18.9764	-1.71956	66.3199	1.62158	37.5058	-0.508001
87.0324	2.94354	-51.4173	0.569821	-51.9559	0.637302	-3.96201	-3.48337	24.9409	-1.39382	-39.7347	-0.342963	5.52045	-3.14536	-66.6694	1.5799	-85.4796	2.75581	-80.2886	2.81995	-38.6002	-0.453877	-2.89401	-2.89756	-76.6618	2.40718	72.5652	2.16658	48.9306	0.562154	-88.0522	2.95299	-50.4432	0.46693	-42.3244	-0.177747	-74.6278	2.39254	51.973	0.220519	68.8581	1.99599	-22.3053	-2.05091	18.4836	-1.75182	65.8386	1.79001	36.973	-0.763084
86.6141	2.96731	-51.9902	0.61341	-52.4085	0.963969	-4.43928	-3.12758	24.4138	-1.30254	-40.1988	-0.207371	5.03745	-3.05047	-67.1794	1.84203	-86.0068	3.23648	-80.5637	2.6018	-39.0414	-0.343562	-3.23148	-3.29822	-77.2577	2.59586	72.1068	2.20874	48.4264	0.328176	-88.6825	3.45321	-50.9073	0.431156	-42.8057	-0.0413737	-75.0633	2.68465	51.4402	0.379264	68.3081	1.94083	-22.9412	-1.83417	18.0023	-1.66665	65.3574	1.51448	36.4573	-0.585519
86.1901	2.85554	-52.546	0.582462	-52.8669	0.795171	-4.9177	-3.34344	23.921	-1.44881	-40.6628	-0.05052	4.56189	-3.28407	-67.7008	1.68354	-86.5396	3.21064	-80.8501	2.56403	-39.5169	-0.177651	-3.57984	-3.17827	-77.8708	2.67726	71.6484	2.08996	47.928	0.264135	-89.3013	3.10674	-51.36	0.672957	-43.287	0.0406675	-75.5159	2.70957	50.8902	0.609713	67.7122	1.70029	-23.5199	-1.76333	17.5268	-1.7313	64.8818	1.65213	35.9589	-0.463171
85.7661	3.01965	-53.0846	0.582548	-53.3195	0.666685	-5.39727	-3.25724	23.4626	-1.80272	-41.1212	-0.173696	4.09264	-2.95787	-68.2279	1.74395	-87.0839	3.11352	-81.1423	2.68325	-40.0211	-0.152148	-3.94711	-3.41036	-78.501	2.62815	71.1843	2.25688	47.4409	0.215016	-89.9143	2.69929	-51.8183	0.70538	-43.7683	-0.00914301	-75.9915	2.57622	50.3172	0.472565	67.0762	1.48627	-24.0471	-1.70363	17.0627	-1.97656	64.412	1.29841	35.4718	-0.506082
85.3364	2.96374	-53.606	0.736064	-53.7721	0.516786	-5.87855	-3.36181	23.0387	-1.88917	-41.5853	-0.258359	3.63084	-3.35818	-68.7607	1.79694	-87.634	3.18725	-81.4346	2.45935	-40.5597	-0.231181	-4.33443	-3.01882	-79.1427	2.62618	70.7145	2.29011	46.9539	0.231485	89.4732	2.60129	-52.271	0.603033	-44.2496	0.0276679	-76.4899	2.79242	49.7213	0.134887	66.3887	1.35447	-24.5283	-1.55237	16.6101	-2.41545	63.9479	1.19883	35.0078	-0.421544
84.9067	2.96653	-54.1102	0.671399	-54.2248	0.732612	-6.35984	-2.90799	22.6433	-1.69914	-42.0437	-0.299245	3.17533	-3.40554	-69.2993	1.99448	-88.2012	2.9835	-81.7382	2.39214	-41.1327	0.0718498	-4.74123	-3.32797	-79.8016	2.74077	70.239	1.88053	46.4726	0.0525478	88.8716	2.83856	-52.7179	0.624759	-44.7309	0.233299	-77.0113	2.70801	49.0968	0.331281	65.6553	1.38497	-24.9581	-1.6132	16.1689	-1.96657	63.4895	1.26928	34.5666	-0.625879
84.4712	2.82955	-54.5972	0.646547	-54.6774	0.872418	-6.84112	-3.12952	22.2823	-1.83911	-42.4963	-0.125337	2.72671	-3.35219	-69.8436	1.85781	-88.7684	2.89786	-82.0419	2.60756	-41.7343	-0.161549	-5.16751	-3.32499	-80.4663	2.83481	69.7634	1.76959	45.9914	0.0743369	88.27	2.84941	-53.1648	0.622531	-45.2121	0.193523	-77.5499	2.53743	48.4551	0.275477	64.8761	1.51356	-25.3305	-1.58045	15.7449	-1.64248	63.0311	1.24036	34.1369	-0.857372
84.0358	2.80957	-55.067	0.814637	-55.1243	0.675696	-7.32241	-2.74561	21.9558	-2.01599	-42.9547	-0.0877822	2.28438	-3.24317	-70.3937	1.92191	-89.3471	2.97927	-82.357	2.70297	-42.3645	-0.0350167	-5.61442	-2.89821	-81.1366	2.93487	69.2878	1.83429	45.5215	0.147233	87.6798	3.16861	-53.6117	0.566201	-45.6934	0.274458	-78.1114	2.57449	47.7905	0.144506	64.051	1.16257	-25.6571	-1.46582	15.3266	-2.08202	62.5842	1.41773	33.7243	-0.514554
83.6003	3.16489	-55.5197	0.762464	-55.577	0.845602	-7.80369	-2.46726	21.6578	-2.13888	-43.4073	0.107627	1.84836	-3.1883	-70.9552	2.1988	-89.9315	3.30794	-82.6721	3.02196	-43.0349	0.0313333	-6.07909	-3.07744	-81.7898	2.78193	68.8008	1.83042	45.0517	-0.0846285	87.0897	2.93892	-54.0586	0.727624	-46.169	0.162993	-78.6844	2.99267	47.1029	0.282188	63.1801	1.23819	-25.9378	-1.61779	14.9313	-2.06512	62.1373	1.36335	33.329	-0.843306
83.1534	3.34171	-55.9551	0.835692	-56.0296	0.690318	-8.29071	-2.92663	21.3943	-1.96175	-43.86	0.098511	1.41922	-3.16386	-71.5109	1.96396	89.4846	3.37894	-82.993	2.89441	-43.7339	0.179604	-6.5661	-3.18857	-82.4201	2.68862	68.3138	1.73845	44.5933	-0.0950416	86.5052	2.98443	-54.4998	0.77835	-46.6503	0.130304	-79.2573	2.82275	46.3924	0.0940876	62.2691	1.34688	-26.1613	-1.55475	14.5417	-2.17036	61.6732	1.24809	32.9508	-0.783675
82.7123	3.32448	-56.3734	0.972156	-56.4765	0.803463	-8.77199	-2.76186	21.1651	-2.23899	-44.3126	-0.111969	0.996374	-3.09758	-72.0667	2.05764	88.9174	3.07223	-83.3253	2.96997	-44.4616	0.0491115	-7.07603	-2.94974	-83.0388	2.8456	67.8268	1.8137	44.135	-0.0460678	85.9208	2.84978	-54.941	0.822171	-47.1315	0.248263	-79.8303	2.87213	45.6533	0.16404	61.3524	1.09401	-26.3389	-1.35045	14.175	-1.95798	61.1977	1.29951	32.5899	-0.863066
82.2654	3.19527	-56.7744	0.965873	-56.9234	0.925817	-9.25901	-2.86367	20.9588	-2.0312	-44.7652	0.15792	0.579834	-3.39247	-72.6167	2.14485	88.3559	3.28603	-83.6576	3.01285	-45.2293	0.185619	-7.60316	-2.78482	-83.6404	2.7962	67.3283	1.82613	43.6823	-0.0918352	85.3421	2.77352	-55.3821	0.893149	-47.6128	0.450997	-80.3975	3.1803	44.897	0.141412	60.4643	1.02299	-26.4592	-1.21433	13.814	-1.88484	60.6992	1.39244	32.2174	-0.97978
81.8127	2.96155	-57.1583	1.08296	-57.376	1.03075	-9.74602	-2.82716	20.7354	-2.12114	-45.2121	0.283394	0.169309	-3.12249	-73.161	2.14643	87.8001	2.87371	-83.9957	2.991	-46.0257	0.226564	-8.1532	-2.94605	-84.2191	2.71568	66.8299	1.75359	43.2297	0.0446742	84.7692	2.77299	-55.8233	1.0141	-48.0941	0.302762	-80.9647	3.21821	44.1178	-0.00586981	59.6163	1.25991	-26.5394	-0.877407	13.476	-2.41293	60.1835	1.04473	31.8278	-1.06748
81.3543	2.81842	-57.525	1.11039	-57.8229	1.08747	-10.233	-2.76408	20.4718	-2.02407	-45.659	0.139836	-0.234856	-3.1658	-73.7054	2.16891	87.2501	2.9592	-84.3452	2.84894	-46.8508	0.109677	-8.72042	-2.96744	-84.7864	2.60239	66.3257	1.56719	42.7885	0.0445207	84.202	2.85984	-56.2588	0.883558	-48.5754	0.221939	-81.532	3.2489	43.3156	-0.0944092	58.8084	1.22402			13.1437	-2.37687	59.6507	1.34969	31.421	-1.0161
80.8903	2.98475	-57.8745	1.195	-58.2699	1.07716	-10.72	-3.04467	20.1509	-2.13439	-46.106	0.231535	-0.633119	-3.39824	-74.2439	2.08954	86.7172	3.02333	-84.6947	2.78786	-47.716	0.30734	-9.31057	-2.83539	-85.3307	2.65392	65.8157	1.60526	42.3473	-0.113898	83.6347	2.72982	-56.6885	0.805481	-49.0567	0.247734	-82.0935	3.30686	42.502	-0.119575	58.0349	1.27031			12.8285	-2.62381	59.1006	1.18288	30.9913	-1.24038
80.4262	2.76229	-58.2068	1.23871	-58.7168	0.956556	-11.2071	-2.52732	19.7728	-2.13635	-46.5529	0.171785	-1.02502	-2.98872	-74.7768	2.10839	86.1844	2.90373	-85.0499	3.03903	-48.5926	0.48173	-9.91791	-2.75364	-85.8635	2.80197	65.3058	1.72518	41.9119	0.0296267	83.0732	3.08484	-57.1239	0.810708	-49.538	0.301202	-82.6492	2.84303	41.6942	-0.273025	57.3073	0.969886			12.5306	-2.59741	58.5334	0.96288	30.5387	-1.17065
79.9506	2.63893	-58.522	1.22315	-59.1637	0.979599	-11.6826	-2.34951	19.3431	-2.30255	-46.9998	0.327878	-1.41177	-2.84041	-75.3039	2.17267	85.663	2.63348	-85.4109	3.10627	-49.4692	0.530793	-10.5482	-2.58256	-86.3735	3.00898	64.7901	1.64876	41.4822	-0.255018	82.5174	2.77496	-57.5537	1.03299	-50.0193	0.440119	-83.2107	2.71047	40.892	-0.288466	56.614	1.08306			12.2441	-2.54003	57.9433	0.960873	30.0688	-1.00964
79.475	2.58627	-58.8199	1.26696	-59.6106	1.06057	-12.1467	-2.717	18.8618	-2.30644	-47.4409	0.393593	-1.79336	-3.01578	-75.831	2.01374	85.1531	2.68407	-85.7719	2.94674	-50.3172	0.459958	-11.1956	-2.79723	-86.8719	2.94489	64.2687	1.45295	41.0582	-0.323784	81.9617	2.92409	-57.9834	0.9649	-50.5005	0.426979	-83.7665	3.05031	40.1071	-0.325227	55.9608	1.00112			11.9748	-2.39049	57.3359	0.791444	29.5761	-1.15042
78.9938	2.73272	-59.1064	1.15078	-60.0575	1.01121	-12.6051	-2.28146	18.3232	-2.58516	-47.8821	0.256903	-2.17094	-3.39074	-76.3524	2.06749	84.6489	2.8401	-86.1443	2.89576	-51.1423	0.6783	-11.866	-2.88548	-87.3475	2.90803	63.7473	1.37132	40.6399	-0.536188	81.4174	2.76146	-58.4131	0.996331	-50.9818	0.508383	-84.3165	3.11124	39.3279	-0.273838	55.342	0.924661			11.717	-2.80635	56.7057	0.909123	29.0662	-1.18999
78.5067	2.42878	-59.3699	1.26954	-60.5044	1.1287	-13.0577	-2.66122	17.7273	-2.34011	-48.3233	0.360992	-2.54565	-3.10832	-76.8681	2.42461	84.1504	3.03498	-86.5224	3.15378	-51.9387	0.619015	-12.5592	-2.82136	-87.8059	2.90513	63.2145	1.50636	40.2217	-0.253755	80.8673	2.64468	-58.8371	1.05315	-51.4631	0.697662	-84.8666	2.73011	38.5601	-0.293373	54.7634	1.1124			11.4764	-2.70964	56.064	1.06332	28.5333	-1.42345
78.0197	2.63023	-59.6163	1.3347	-60.957	1.33027	-13.4989	-2.79222	17.0799	-2.66296	-48.7645	0.365167	-2.91578	-3.46042	-77.378	2.27819	83.6634	2.78829	-86.9006	3.41154	-52.7122	0.753436	-13.2525	-2.59796	-88.2528	2.88599	62.6874	1.26245	39.8091	-0.33045	80.3288	2.63262	-59.2611	1.04919	-51.9387	0.642901	-85.4223	3.06535	37.8095	-0.534736	54.2248	0.79636			11.2472	-2.24888	55.3936	0.923365	27.9776	-1.12328
77.5213	2.4482	-59.857	1.2912	-61.4039	1.15194	-13.9286	-2.59341	16.3751	-2.52731	-49.1999	0.499921	-3.28248	-3.43053	-77.8879	2.44788	83.1821	2.81044	-87.2845	3.20039	-53.4627	0.623274	-13.9343	-2.74745	-88.6768	3.06649	62.1488	1.17275	39.3966	-0.378104	79.7902	2.68224	-59.6851	1.23535	-52.4142	0.602787	-85.9667	3.02019	37.0647	-0.429118	53.7206	0.977971			11.0352	-3.03253	54.7118	0.614869	27.4046	-1.10689
77.0171	2.56112	-60.1033	1.33277	-61.8451	1.28287	-14.3526	-2.32955	15.6131	-2.81308	-49.6411	0.710869	-3.64573	-3.26506	-78.3922	2.19523	82.7123	3.22833	-87.6741	3.08888	-54.1847	0.723603	-14.5932	-2.52611	-89.0893	3.00564	61.6159	0.973247	38.9955	-0.580024	79.2573	2.43656	-60.1091	0.955869	-52.884	0.741219	-86.5167	2.87176	36.3313	-0.450319	53.2565	1.01108			10.8346	-2.88533	54.007	0.660464	26.8087	-1.20399
76.5128	2.35392	-60.3669	1.38626	-62.2748	1.23054	-14.7709	-2.52464	14.7938	-2.92576	-50.088	0.587764	-4.00498	-3.34791	-78.8964	2.2318	82.2482	3.18402	-88.0751	3.15133	-54.8837	0.831967	-15.2292	-2.12543	-89.4789	2.87447	61.0831	1.21166	38.5945	-0.352405	78.7302	2.58347	-60.533	1.18499	-53.3539	0.71402	-87.061	3.08344	35.6036	-0.293905	52.8325	0.932485			10.6226	-2.82027	53.2794	0.608086	26.1899	-1.55768
76.0029	2.562	-60.6419	1.44541	-62.6988	1.59228	-15.1777	-2.57111	13.9172	-2.96242	-50.5406	0.635277	-4.36021	-3.07602	-79.3948	2.38637	81.7898	2.96039	-88.4877	2.96026	-55.5655	0.791815	-15.8423	-2.55799	-89.857	3.18863	60.5502	1.29259	38.1934	-0.480251	78.2031	2.60739	-60.957	1.17617	-53.8237	0.942977	-87.6053	3.24317	34.8932	-0.488437	52.4371	0.627029			10.3763	-2.85854	52.5345	0.678022	25.5482	-1.76094
75.4815	2.55224	-60.9341	1.49874	-63.1114	1.44963	-15.5787	-2.22443	12.9832	-2.76466	-50.9933	0.685561	-4.71201	-3.06827	-79.8876	2.47745	81.3429	2.81136	-88.9174	2.86959	-56.2129	0.869386	-16.4267	-2.4841	89.7883	3.29437	60.0174	1.17414	37.7866	-0.503258	77.6702	2.5739	-61.381	1.30379	-54.2878	0.74419	-88.1496	3.12059	34.1884	-0.531036	52.0876	0.648543			10.0841	-3.03149	51.7725	0.466776	24.8893	-1.6963
74.9601	2.25462	-61.2435	1.4456	-63.5182	1.31136	-15.9683	-2.40387	11.992	-2.5628	-51.4517	0.522738	-5.05979	-3.26251	-80.3803	2.62014	80.9017	2.7744	-89.3528	3.19897	-56.8432	0.800056	-16.9997	-2.11106	89.4445	3.00831	59.4903	1.14819	37.3741	-0.444479	77.1259	2.60207	-61.805	1.45489	-54.7519	0.885376	-88.6939	3.34891	33.4894	-0.682744	51.7668	0.630414			9.75748	-3.15719	50.999	0.655173	24.2075	-1.7065
74.433	2.46747	-61.5644	1.44997	-63.9078	1.6097	-16.3522	-2.11689	10.9435	-2.748	-51.9157	0.553973	-5.40357	-3.26905	-80.8673	2.76225	80.4663	2.76052	-89.8055	3.43133	-57.4448	0.955303	-17.544	-2.4367	89.1179	2.88245	58.9631	1.00601	36.9558	-0.607517	76.5759	2.55946	-62.229	1.58645	-55.2103	0.813493	-89.2383	3.48577	32.8076	-0.612127	51.4803	0.497527			9.38506	-3.00172	50.2427	0.47468	23.5027	-1.55765
73.9002	2.28569	-61.9024	1.68916	-64.2974	1.6145	-16.7247	-2.12584	9.84342	-2.84153	-52.3856	0.703661	-5.74104	-3.10239	-81.3486	2.64861	80.0423	2.77817	89.7253	3.23887	-58.0292	0.967352	-18.0654	-2.4058	88.7913	2.98245	58.436	1.03903	36.5375	-0.444529	76.0144	2.59859	-62.6587	1.41364	-55.6686	0.885239	-89.7768	3.20971	32.1315	-0.735327	51.2053	0.743598			8.97253	-2.9896	49.5151	0.319781	22.7751	-1.2939
73.3616	2.70814	-62.2576	1.76113	-64.6698	1.55825	-17.0913	-2.06611	8.73188	-2.75431	-52.8611	0.87911	-6.07909	-3.07296	-81.8299	2.73169	79.6126	2.77179	89.244	2.92776	-58.585	1.03638	-18.5638	-2.17552	88.4476	3.07106	57.9089	1.07681	36.1136	-0.737514	75.4414	2.62774	-63.0827	1.70831	-56.1213	1.04737	89.6794	3.27041	31.4611	-0.814873	50.9188	0.710332			8.51989	-2.90949	48.8103	0.427326	22.0302	-1.64285
72.8173	2.41038	-62.6243	1.46303	-65.0308	1.51264	-17.4466	-2.19886	7.65472	-2.95205	-53.3424	0.926431	-6.4114	-3.16878	-82.3112	2.70261	79.1828	2.60417	88.7512	2.76632	-59.1236	1.08026	-19.0451	-2.2244	88.0866	2.88442	57.3818	1.2537	35.6838	-0.879806	74.857	2.35564	-63.5124	1.61571	-56.5739	1.08194	89.1466	3.42503	30.8022	-0.884304	50.6209	0.535385			8.02142	-2.89236	48.1342	0.339756	21.2854	-1.70575
72.273	2.12944	-63.0082	1.49816	-65.386	1.33703	-17.7961	-2.00658	6.63486	-3.04841	-53.8237	0.748681	-6.73799	-3.20901	-82.7867	2.66734	78.7531	2.73085	88.247	2.91723	-59.6335	1.0674	-19.5035	-2.53924	87.7085	2.63917	56.8604	1.20177	35.2541	-0.840216	74.2611	2.2545	-63.9421	1.61999	-57.0208	0.849177	88.6137	3.25477	30.1491	-0.8746	50.3	0.381162			7.48284	-3.15357	47.4868	0.18151	20.5635	-1.66954
71.7229	1.96154	-63.4093	1.72117	-65.7298	1.60215	-18.1399	-1.98677	5.67572	-3.17306	-54.3164	0.895348	-7.06458	-2.73739	-83.268	2.84118	78.3177	2.51864	87.7256	2.92455	-60.1262	1.09385	-19.9332	-2.17141	87.3131	3.00178	56.339	1.08534	34.8129	-0.619843	73.6538	2.27688	-64.3719	1.76786	-57.4734	0.81505	88.0923	3.2826	29.5074	-0.739399	49.962	0.552584			6.89842	-3.86783	46.868	0.26582	19.8702	-1.79038
71.1843	2.2039	-63.8276	1.56337	-66.0678	1.69282	-18.4722	-1.96951	4.77102	-3.23096	-54.8092	1.16794	-7.38543	-3.20754	-83.7493	3.04355	77.8822	2.16921	87.1871	3.00212	-60.5961	1.32683	-20.3457	-1.94511	86.8949	3.04877	55.8176	0.952339	34.3718	-0.623812	73.035	2.21365	-64.8073	1.61419	-57.9146	0.853756	87.5709	3.21243	28.8714	-0.774383	49.6067	0.356024			6.27389	-3.00136	46.2721	0.197723	19.217	-2.06739
70.6458	1.91317	-64.2573	1.68034	-66.3887	1.69882	-18.793	-1.83148	3.92305	-3.24262	-55.3134	1.22027	-7.70056	-2.88828	-84.2306	2.9327	77.441	2.501	86.637	3.17918	-61.0659	1.46463	-20.7354	-2.11159	86.4594	2.77496	55.2962	0.697419	33.9249	-0.756362	72.399	2.39627	-65.237	1.44788	-58.3615	0.91796	87.061	3.16775	28.2526	-1.0813	49.2343	0.383915			5.6041	-2.98814	45.7049	0.302033	18.5925	-1.92326
70.1129	2.051	-64.7042	1.59771	-66.7038	1.57782	-19.1253	-1.82703	3.13122	-2.89738	-55.8176	1.09962	-8.01569	-2.73896	-84.7119	2.75978	76.9999	2.61342	86.0698	2.99428	-61.5415	1.23741	-21.1078	-1.79815	86.001	2.85994	54.7748	0.765761	33.4722	-0.698671	71.763	2.02539	-65.6725	1.51049	-58.8027	0.89402	86.5568	3.13798	27.6567	-1.14433	48.8447	0.259327			4.89077	-3.17226	45.1663	0.056868	18.0023	-1.6593
69.5801	2.05042	-65.1683	1.62241	-67.0132	1.6034	-19.4806	-1.87575	2.39611	-3.29733	-56.3275	0.890104	-8.32508	-2.84839	-85.1874	2.92848	76.553	2.69228	85.4911	2.71743	-62.0227	1.32647	-21.4516	-1.97591	85.5255	3.01381	54.2591	0.67855	33.0139	-0.881868	71.1099	2.14322	-66.1079	1.5041	-59.2382	1.02398	86.0583	3.18317	27.078	-1.2416	48.4379	0.0209221			4.13332	-3.16172	44.6564	0.230676	17.4408	-1.85178
69.0529	2.01312	-65.6496	1.83739	-67.3054	1.80265	-19.853	-1.77307	1.71658	-2.89183	-56.8432	1.13072	-8.62875	-2.86561	-85.6687	3.09288	76.106	2.44005	84.8952	2.85954	-62.5155	1.29564	-21.7781	-1.90119	85.0327	3.17176	53.7435	0.619896	32.5555	-0.780108	70.4395	2.05507	-66.5434	1.60712	-59.6736	1.12493	85.5656	3.17241	26.5165	-1.05363	48.0139	-0.0091115			3.33175	-3.05277	44.1694	0.140343	16.9195	-1.92792
68.5315	2.04647	-66.1423	1.97152	-67.5919	1.92815	-20.2483	-1.56335	1.0932	-3.05528	-57.3646	1.13842	-8.93242	-3.08955	-86.15	3.04637	75.6591	2.31964	84.2879	2.81374	-63.014	1.39783	-22.0875	-1.89553	84.5171	2.82146	47.567	0.227188	32.0857	-0.957455	69.7634	2.04494	-66.9788	1.71928	-60.1091	1.06569	85.0843	3.24816	25.9837	-1.03656	47.5785	0.176082			2.48549	-3.15452	43.711	-0.00908765	16.421	-2.21016
68.0101	1.99463	-66.6522	1.90882	-67.8669	1.89217	-20.6666	-1.66922	0.524543	-3.0788	-57.8974	1.15886	-9.22463	-3.0391	-86.6313	3.31044	75.2065	2.32492	83.6634	2.88094	-63.5124	1.51752	-22.3855	-1.74635	83.9842	2.74087	47.0571	0.135645	31.6158	-0.874981	69.0701	2.18656	-67.42	1.63718	-60.5445	1.092	84.603	2.90582	25.4623	-1.20477	47.1201	0.127552			1.59454	-3.24427	43.2813	-0.0709265	15.9626	-2.38387
67.4945	1.80746	-67.1794	1.94323	-68.1305	1.84629	-21.1078	-1.58075	0.0109378	-3.45291	-58.4303	1.02543	-9.52257	-3.07889	-87.1126	3.39864	74.7481	2.51036	83.0217	2.87279	-64.0224	1.36853	-22.7063	-1.83597	83.4285	2.44892	46.5414	0.177631	31.1403	-0.639344	68.3711	2.01484	-67.8554	1.77173	-60.9742	1.28885	84.1332	3.14873	24.9638	-1.11635	46.6445	0.0326475			0.658329	-2.90736	42.8745	-0.00364419	15.5386	-2.34171
66.9788	1.94209	-67.7179	2.01004	-68.3826	1.7448	-21.5719	-1.54986	-0.448168	-3.21037	-58.9689	1.12132	-9.82051	-3.05562	-87.5939	3.19402	74.2898	2.18043	82.3685	2.72887	-64.538	1.58705	-23.0329	-1.81248	82.8555	2.62868	46.0315	0.166115	30.659	-0.730148	67.6549	1.84681	-68.2966	1.67395	-61.4039	1.17011	83.6691	3.02109	24.4882	-1.24985	46.1575	0.0218365			-0.315757	-2.89459	42.4963	-0.127266	15.1433	-1.9918
66.4746	1.75014	-68.2737	2.07929	-68.6289	1.89801	-22.0589	-1.3171	-0.853135	-3.43358	-59.5074	1.25018	-10.1299	-2.63598	-88.0751	3.13608	73.8257	2.04222	81.6981	2.46359	-65.0651	1.55748	-23.3824	-1.29102	82.2596	2.65984	45.5215	0.185699	30.172	-0.795907	66.9273	1.9507	-68.7378	2.0181	-61.8279	1.18219	83.2107	2.7193	24.0299	-1.35924	45.6476	-0.0519618			-1.28858	-2.925	42.1468	-0.0828228	14.7823	-2.43145
65.9647	1.62322	-68.8467	1.95297	-68.8639	1.75831	-22.5688	-1.44754	-1.20436	-3.28949	-60.0575	1.26691	-10.445	-2.98664	-88.5564	3.20623	73.3616	2.12419	81.0106	2.61607	-65.5923	1.53677	-23.7491	-1.22758	81.6523	2.44294	45.0116	0.354658	29.6792	-1.0404	66.1939	1.98163	-69.1847	1.89294	-62.2519	1.16725	82.7581	2.75288	23.5944	-1.60211	45.1262	-0.140148			-2.21563	-3.24232	41.8202	-0.267897	14.45	-2.19799
65.4662	1.48722	-69.4311	1.94359	-69.093	2.21556	-23.1017	-1.61357	-1.50172	-3.37758	-60.6075	1.13612	-10.7716	-2.55435	-89.0434	3.36454	72.8918	2.04894	80.3116	3.01986	-66.1308	1.7331	-24.1273	-1.49423	81.0163	2.66297	44.4959	0.0597963	29.1865	-0.737579	65.4777	1.95213	-69.6259	1.84921	-62.6702	1.18087	82.3112	3.12938	23.1819	-1.57553	44.5876	-0.186503			-3.08538	-3.077	41.5051	-0.189945	14.1521	-2.5242
64.962	1.67295	-70.004	1.98198	-69.3279	2.21078	-23.6632	-1.37498	-1.74695	-3.15377	-61.1518	1.33413	-11.1039	-2.87793	-89.5247	3.65709	72.4219	1.85004	79.6183	2.92371	-66.6752	1.64969	-24.5283	-1.73267	80.3631	2.71154	43.986	-0.163534	28.6823	-0.970092	64.7901	1.78685	-70.0728	1.80714	-63.0827	1.28701	81.87	2.73364	22.7866	-1.43197	44.0318	-0.427913			-3.89669	-3.21034	41.1728	-0.289167	13.8885	-2.55698
64.4693	1.46605	-70.5713	2.21347	-69.5858	1.9455	-24.2419	-1.16665	-1.96582	-3.11205	-61.6904	1.26632	-11.4477	-2.67221	89.9888	3.60616	71.9521	2.11955	78.9537	2.70641	-67.2252	1.96794	-24.9409	-1.36336	79.6928	2.58192	43.4761	-0.239254	28.1781	-1.17812	64.1312	1.51748	-70.5197	2.07056	-63.4952	1.41645	81.4403	2.58951	22.4141	-1.54856	43.4646	-0.28432			-4.64956	-2.98413	40.8175	-0.425135	13.6593	-2.41758
63.9765	1.72698	-71.127	2.13217	-69.8551	2.02177	-24.8492	-1.30162	-2.20646	-3.13626	-62.229	1.8189	-11.8029	-2.50576	89.5075	3.30215	71.4708	1.97064	78.3234	2.90489	-67.781	1.62036	-25.3706	-1.33349	78.9995	2.76229	42.9661	-0.350466	27.6853	-0.929081	63.5067	1.67758	-70.9609	1.83217	-63.902	1.52224	81.0106	2.94497	22.0589	-1.30306	42.8802	-0.364872			-5.34455	-3.14967	40.4337	-0.628767	13.4588	-2.85918
63.4895	1.51719	-71.6771	2.10552	-70.1473	1.90357	-25.4737	-1.62253	-2.49294	-3.09676	-62.7618	1.56281	-12.1639	-2.64495	89.0205	3.2879	70.9953	2.04824	77.7218	2.6249	-68.3482	1.8408	-25.8175	-1.65651	78.289	2.40066	42.4562	-0.197186	27.2041	-1.20719	62.9051	1.45053	-71.3963	1.94682	-64.3088	1.37079	80.5923	2.67735	21.7208	-1.61416	42.2901	-0.400703			-5.98168	-3.14315	40.0154	-0.609804	13.2869	-2.38081
63.0025	1.39196	-72.2157	2.44855	-70.451	2.04391	-26.1269	-1.60366	-2.82698	-2.86014	-63.2947	1.356	-12.5363	-2.54416	88.5335	3.25361	70.514	2.2232	77.1488	2.406	-68.9154	1.95669	-26.2759	-1.51262	77.5728	2.59299	41.9405	-0.116248	26.7342	-1.13075	62.3321	1.5333	-71.8375	2.20145	-64.7099	1.59852	80.1798	2.66838	21.4115	-1.99478	41.6827	-0.439209			-6.56037	-3.01224	39.5685	-0.409972	13.1437	-3.12897
62.5155	1.42361	-72.7428	2.10666	-70.7775	2.29807	-26.8087	-1.28158	-3.20857	-3.66325	-63.8218	1.36228	-12.9145	-2.96687	88.058	3.27878	70.0442	1.90335	76.616	2.58654	-69.4941	1.97165	-26.7572	-1.2371	76.8681	2.20002	41.4306	-0.105153	26.2816	-0.828596	61.7935	1.42782	-72.2672	2.21271	-65.1052	1.64069	79.7673	2.66178	21.1192	-1.59158	41.0639	-0.20147			-7.07603	-2.62382	39.0929	-0.477029	12.9947	-3.01715
62.0342	1.26965	-73.2584	2.31502	-71.1156	2.08955	-27.5077	-1.21793	-3.63771	-3.02521	-64.3489	1.70229	-13.3041	-2.38062	87.5824	3.13582	69.5686	1.92151	76.106	2.35123	-70.0785	1.89184	-27.2499	-1.45129	76.1805	2.46793	40.915	-0.315104	25.8461	-0.885575	61.2779	1.52651	-72.7027	2.17494	-65.5006	1.74382	79.3662	2.65701	20.8442	-1.6334	40.4337	-0.493616			-7.54013	-2.89169	38.5887	-0.609492	12.8171	-2.5408
61.5586	1.3056	-73.7684	2.41318	-71.4765	2.29906	-28.2297	-1.2744	-4.11499	-3.05247	-64.8703	1.47489	-13.7052	-2.49348	87.1183	3.11443	69.1045	1.99833	75.6305	2.70455	-70.6629	1.82341	-27.7656	-1.31862	75.5044	2.23893	40.3993	-0.190985	25.4222	-1.34229	60.7966	1.27063	-73.1267	2.31637	-65.8902	1.68868	78.9651	2.89809	20.5864	-1.8747	39.792	-0.487012			-7.9412	-3.11129	38.0559	-0.721446	12.6108	-2.66547
61.0831	1.34189	-74.2669	2.62245	-71.8547	2.63317	-28.9802	-1.20492	-4.64039	-3.16575	-65.386	1.83552	-14.112	-2.47306	86.6599	3.20319	68.6404	2.12749	75.1893	2.38353	-71.2416	1.9463	-28.2927	-1.12814	74.8455	2.36149	39.8836	-0.0518803	25.0096	-1.26391	60.344	1.25905	-73.5564	2.27619	-66.2798	2.03513	78.5583	2.88727	20.3228	-1.49341	39.1388	-0.360382			-8.28498	-2.56643	37.4887	-0.77126	12.3759	-2.69032
60.6075	1.14315	-74.7539	2.56139	-72.25	2.4212	-29.7537	-1.18229	-5.21507	-3.35177	-65.9017	1.71674	-14.5302	-2.27667	86.213	3.21555	68.1763	1.98497	74.7768	2.59402	-71.8146	2.38303	-28.837	-1.03759	74.2096	2.26371	39.368	-0.0843146	24.6143	-1.25053	59.92	1.41088	-73.9746	2.34453	-66.6637	1.86694	78.1572	2.72518	20.0478	-2.05757	38.4684	-0.358136			-8.57719	-3.09626	36.8928	-1.11033	12.1123	-2.86704
60.1377	1.2593	-75.2352	2.53053	-72.6626	2.41789	-30.5329	-1.17916	-5.83844	-2.96626	-66.4173	1.70452	-14.9542	-1.99496	85.7719	3.3911	67.7179	1.94665	74.3986	2.63899	-72.3818	2.20255	-29.3985	-0.925644	73.585	2.30397	38.8523	-0.32967	24.2304	-1.14157	59.5246	1.35603	-74.3986	2.55133	-67.0418	1.78802	77.7504	2.75328	19.7499	-1.98939	37.7809	-0.568924			-8.80637	-2.60804	36.2683	-0.51345	11.8201	-2.49005
59.6679	1.2913	-75.705	2.39016	-73.098	2.24331	-31.295	-0.966133	-6.50881	-2.84546	-66.9273	1.8679	-15.3897	-2.40867	85.3364	3.63981	67.2653	1.89435	74.0491	2.51816	-72.9491	2.36429	-29.9772	-1.14963	72.9777	2.38656	38.3309	-0.432298	23.8637	-1.18019	59.1579	1.39337	-74.8169	2.64165	-67.4143	1.71399	77.3379	2.63973	19.4347	-2.20116	37.0876	-0.550161			-8.97826	-2.89636	35.6151	-0.757098	11.4993	-2.40686
59.198	1.01753	-76.1633	2.25506	-73.5449	2.53588	-32.0398	-0.967518	-7.23073	-2.93737	-67.4315	1.9044	-15.8366	-2.58497	84.9067	3.37689	66.8127	1.76241	73.734	2.39336	-73.5105	2.44372	-30.5673	-0.910748	72.3818	1.9639	37.8095	-0.574032	23.5142	-1.12852	58.8199	1.29588	-75.2294	2.60007	-67.7867	2.0649	76.9254	2.46433	19.1082	-2.12243	36.3714	-0.686752			-9.09858	-2.7007	34.9275	-0.64728	11.144	-3.06589
58.7282	1.14583	-76.616	2.53091	-74.0147	2.35435	-32.7503	-1.10187	-8.00423	-2.93785	-67.9357	2.07449	-16.2892	-2.14004	84.4884	3.14454	66.3658	1.63006	73.4475	2.49423	-74.0663	2.26228	-31.1575	-1.1484	71.8089	2.16858	37.2881	-0.585109	23.1762	-1.1467	58.5105	1.35108	-75.642	2.66	-68.1591	1.93102	76.5128	2.45029	18.7587	-2.27922	35.6437	-0.532322			-9.1616	-2.81054	34.2113	-0.99884	10.7659	-2.78322
58.2641	0.93333	-77.0629	2.74466	-74.5018	2.36181	-33.4436	-1.11504	-8.82356	-3.11699	-68.4341	2.01821	-16.7533	-2.08621	84.0759	3.04671	65.9246	1.63647	73.1954	2.48862	-74.6164	2.29201	-31.7476	-1.17046	71.2474	2.08846	36.7667	-0.447431	22.8553	-1.2933	58.2298	1.32796	-76.0545	2.37266	-68.5258	1.87638	76.1003	2.88413	18.392	-2.31967	34.9046	-0.707108			-9.1616	-2.70202	33.4608	-0.884176	10.3534	-3.06232
57.8	1.18965	-77.4926	2.61141	-75.006	2.37318	-34.1082	-0.93285	-9.69445	-3.0719	-68.9383	1.88884	-17.2289	-2.17432	83.6748	2.78175	65.4834	1.6494	72.972	2.30596	-75.1664	2.41546	-32.332	-0.960786	70.703	2.18045	36.2396	-0.578239	22.5459	-1.65663	57.9776	1.14176	-76.4613	2.65228	-68.8868	2.09099	75.6821	2.2442	18.0081	-2.41438	34.1483	-0.739631			-9.1215	-3.03039	32.6815	-1.05091	9.91791	-2.67516
57.3359	1.10135	-77.9166	3.04123	-75.5274	2.39847	-34.7442	-0.879419	-10.6112	-2.91503	-69.4311	2.17872	-17.7101	-2.03921	83.2738	2.67934	65.048	1.83788	72.7829	2.15669	-75.7107	2.45732	-32.9165	-0.796493	70.1759	2.25706	35.7125	-0.533473	22.248	-1.63351	57.7542	1.0256	-76.8624	2.73532	-69.242	1.941	75.2638	2.65886	17.6127	-2.39152	33.3806	-0.984003			-9.07566	-2.9493	31.8737	-0.849683	9.44808	-2.45997
56.8776	1.00798	-78.3349	2.79813	-76.0717	2.59709	-35.3573	-0.840264	-11.5795	-2.57339	-69.9238	2.34744	-18.2029	-2.14415	82.8899	2.85619	64.6125	1.66023	72.6225	2.08339	-76.2493	2.45524	-33.4951	-0.856953	69.6603	2.33256	35.1796	-0.781862	21.9729	-1.57141	57.5422	1.04734	-77.2691	2.85481	-69.5972	1.8392	74.8455	2.77552	17.1887	-2.28984	32.5899	-0.922891			-9.09285	-2.47729	31.0486	-0.798742	8.94388	-2.948
56.4135	0.911267	-78.7417	2.71194	-76.6332	2.69951	-35.9417	-0.787544	-12.5764	-2.95737	-70.4166	2.22532	-18.7071	-2.48033	82.506	2.96875	64.1828	1.29366	72.4964	2.08809	-76.7821	2.35291	-34.0681	-0.81629	69.1618	2.04165	34.6525	-0.8271	21.7037	-1.84217	57.3187	1.03754	-77.6645	2.49175	-69.9525	1.92495	74.4273	2.4746	16.7533	-2.64316	31.7935	-0.793306			-9.18452	-2.22311	30.2407	-1.07184	8.41676	-3.37751
55.9551	0.797495	-79.1427	2.65599	-77.2119	2.98218	-36.5032	-0.980024	-13.5562	-3.02877	-70.9036	1.93637	-19.217	-1.92111	82.1336	2.84602	63.7588	1.43681	72.399	2.20041	-77.315	2.35661	-34.6411	-0.927106	68.6748	1.76483	34.1197	-0.821521	21.4573	-1.58621	57.0724	0.992641	-78.0656	2.63448	-70.2962	1.93881	74.0033	2.3391	16.3007	-2.6853	30.9913	-0.878599			-9.34495	-2.63735	29.473	-0.948457	7.86099	-3.52923
55.5025	0.832518	-79.5323	2.68998	-77.8077	2.65323	-37.0418	-0.720437	-14.4844	-2.63487	-71.3906	2.09513	-19.727	-1.92925	81.7669	2.50668	63.3348	1.30245	72.336	2.23571	-77.8421	2.52042	-35.2083	-0.657613	68.2107	1.97217	33.5811	-0.697917	21.2166	-1.66934	56.7974	1.00287	-78.4609	2.91637	-70.6458	2.07634	73.5736	2.13022	15.8308	-2.36229	30.2121	-0.974028			-9.57986	-2.87025	28.7396	-1.08829	7.27657	-3.06041
55.0441	0.89082	-79.9105	2.32343	-78.4208	2.61728	-37.5517	-0.728952	-15.3553	-2.58501	-71.8776	2.10017	-20.2369	-1.46092	81.4059	2.68522	62.9165	1.48548	72.2959	1.92364	-78.3692	2.79037	-35.7755	-0.684737	67.7523	2.07078	33.0425	-0.643802	20.9932	-1.61233	56.5051	0.962994	-78.8505	2.92552	-70.9895	2.04677	73.1496	2.3256	15.3438	-2.66531	29.4615	-1.10399			-9.88926	-2.5307	28.0406	-1.36715	6.65778	-3.23332
54.5915	0.76349	-80.2886	2.43781	-79.0453	2.41001	-38.0387	-0.663276	-16.1746	-2.61517	-72.3589	2.38238	-20.7411	-1.90685	81.0564	2.96384	62.4983	1.55286	72.2615	1.73596	-78.8849	2.75788	-36.337	-0.669893	67.3111	1.80478	32.5039	-0.594013	20.7869	-1.43885	56.19	0.914538	-79.2401	3.04866	-71.339	2.32506	72.7199	2.14281	14.8339	-2.49099	28.7453	-0.962436			-10.2731	-2.622	27.3759	-1.17728	6.01033	-2.98173
54.1388	0.646354	-80.6611	2.5304	-79.6584	2.60176	-38.5028	-0.536095	-16.9366	-2.66995	-72.8402	2.35481	-21.2453	-1.65566	80.7184	2.92303	62.0858	1.29192	72.1927	1.90155	-79.4063	2.83881	-36.8985	-0.701206	66.8871	1.83028	31.9653	-0.834335	20.5921	-1.67657	55.852	0.80097	-79.6297	2.75616	-71.6885	2.27379	72.2844	2.15807	14.3125	-2.86482	28.052	-1.14056			-10.7315	-2.39517	26.7514	-1.39335	5.33883	-3.03063
53.6862	0.58764	-81.0335	2.90165	-80.26	2.75938	-38.9382	-0.604674	-17.6414	-2.51829	-73.3215	2.09877	-21.7495	-1.73132	80.3746	3.01878	61.6675	1.0951	72.0896	2.08349	-79.9162	2.99969	-37.4543	-0.55263	66.4803	1.74745	31.4268	-0.87507	20.4088	-1.82954	55.491	0.834999	-80.0136	2.65212	-72.0438	2.35953	71.8547	2.45501	13.7682	-2.46825	27.3931	-1.20456			-11.2644	-2.4028	26.167	-1.14198	4.64555	-2.92849
53.2393	0.57098	-81.4116	2.75845	-80.833	3.09848	-39.3508	-0.701131	-18.2946	-2.54412	-73.797	2.08471	-22.2537	-1.73509	80.0308	2.73951	61.2435	1.17939	71.9406	1.98984	-80.4376	2.91445	-38.0043	-0.672955	66.0793	1.59172	30.8996	-1.01408	20.214	-2.24285	55.1014	0.861452	-80.4032	2.9745	-72.4047	2.44265	71.4193	2.41915	13.2124	-2.56411	26.7629	-1.26163			-11.8774	-2.47498	25.617	-1.22734	3.95227	-3.26373
52.7924	0.52481	-81.7841	2.87178	-81.3945	2.85957	-39.7404	-0.626372	-18.8904	-2.46166	-74.2726	2.37208	-22.7522	-1.77463	79.6698	2.53848	60.8081	1.19442	71.7573	1.76436	-80.9647	2.93758	-38.5544	-0.56849	65.6782	1.68406	30.3782	-1.2708	19.9962	-2.22706	54.6946	0.582832	-80.7986	2.85886	-72.7657	2.45179	70.9781	2.47814	12.6337	-2.55897	26.1613	-1.13023			-12.5592	-2.02732	25.1013	-1.70808	3.26644	-3.09796
52.3455	0.546343	-82.1622	3.24845	-81.9388	2.94633	-40.1071	-0.444856	-19.4347	-2.2	-74.7481	2.24437	-23.2506	-1.40728	79.286	2.58842	60.3612	1.31014	71.5338	2.02159	-81.4976	2.989	-39.1044	-0.572154	65.2829	1.62995	29.8626	-1.20496	19.7499	-2.05888	54.2649	0.577129	-81.1882	2.38681	-73.1324	2.44089	70.5426	2.30446	12.055	-2.79774	25.594	-1.30309			-13.3213	-2.0009	24.62	-1.75356	2.58805	-3.50997
51.8986	0.527071	-82.5346	3.04888	-82.4602	3.04779	-40.4451	-0.298545	-19.9275	-2.13765	-75.2237	2.13567	-23.7434	-1.41023	78.8792	2.49595	59.9028	1.04017	71.2703	2.05656	-82.0476	2.72118	-39.6487	-0.594784	64.8933	1.59215	29.3527	-1.25751	19.4806	-2.14911	53.8065	0.527192	-81.5835	2.81385	-73.5048	2.50517	70.1014	2.00513	11.4764	-2.53926	25.0497	-1.31472			-14.1635	-2.12415	24.1788	-1.35796	1.91769	-3.31508
51.4517	0.497927	-82.9128	2.73051	-82.9644	2.43714	-40.7603	-0.228028	-20.3629	-2.38157	-75.6935	2.35946	-24.2419	-1.34243	78.4609	2.63343	59.4387	0.890877	70.9666	1.79075	-82.6034	2.70701	-40.1873	-0.286868	64.4979	1.55712	28.8542	-1.35183	19.1884	-2.1338	53.331	0.509351	-81.9846	2.81545	-73.8772	2.37574	69.6603	1.94518	10.8977	-2.63903	24.5398	-1.26612			-15.0803	-2.28917	23.7778	-1.39501	1.2565	-3.3782
51.0105	0.56277	-83.2909	2.74978	-83.4514	2.69214	-41.0582	-0.0528997	-20.7468	-2.20315	-76.1633	2.44751	-24.7346	-1.86569	78.014	2.44685	58.9574	1.28335	70.6228	1.56284	-83.1706	2.98983	-40.7316	-0.349864	64.1083	1.49708	28.3557	-1.24899	18.8732	-2.05508	52.8268	0.440171	-82.3857	3.16987	-74.2497	2.35083	69.2191	1.97953	10.319	-2.88629	24.0585	-1.34655			-16.0772	-2.19638	23.4053	-1.72626	0.603898	-2.82741
50.5636	0.463133	-83.6634	2.797	-83.9155	2.78466	-41.3561	-0.182055	-21.0734	-2.22866	-76.6332	2.64196	-25.2274	-1.59863	77.5556	2.45874	58.4647	1.00543	70.2332	1.67807	-83.7493	3.10149	-41.2645	-0.414135	63.7187	1.54474	27.8687	-1.30814	18.5295	-1.94278	52.3054	0.714274	-82.7867	3.02011	-74.6335	2.28066	68.7836	1.82762	9.74602	-3.13399	23.6116	-1.75066			-17.1544	-1.98763	23.073	-1.76432	-0.0412645	-3.41139
50.1224	0.22051	-84.0415	2.75592	-84.3624	2.9979	-41.677	-0.0833586	-21.3542	-2.31824	-77.103	2.87882	-25.7201	-1.40261	77.0686	2.7719	57.9662	1.0169	69.8092	1.69715	-84.3337	3.05033	-41.803	-0.104069	63.3348	1.37985	27.3874	-1.12115	18.1628	-2.4581	51.7553	0.583551	-83.1935	2.93402	-75.0174	2.65553	68.3482	1.70973	9.17306	-3.16204	23.1876	-1.34511			-18.3117	-2.06132	22.7751	-1.70379	-0.679529	-3.30888
49.6812	0.359521	-84.4197	2.98266	-84.7921	2.75007	-42.0036	-0.0457598	-21.5776	-2.11375	-77.5671	2.82712	-26.2071	-1.55286	76.5701	2.57262	57.4563	0.969228	69.3451	1.68899	-84.9353	3.21081	-42.3302	-0.195152	62.9509	1.34173	26.9176	-1.4235	17.7674	-2.21508	51.1824	0.344781	-83.6003	2.98846	-75.4013	2.72512	67.9127	1.71532	8.60583	-3.01472	22.7923	-1.41281			-19.5436	-1.77037	22.5115	-1.70629	-1.3115	-2.78298
49.24	0.339505	-84.7978	3.01019	-85.2046	2.71461	-42.3531	0.0723898	-21.7495	-1.97157	-78.0312	2.70716	-26.6941	-1.47323	76.043	2.17343	56.9291	0.907785	68.8409	1.66226	-85.5427	3.18309	-42.8573	-0.0493991	62.567	1.32745	26.4478	-1.55277	17.3492	-2.51543	50.5922	0.199425	-84.0129	2.94344	-75.7967	2.62705	67.4773	1.87239	8.0386	-3.11183	22.4313	-2.06731			-20.8442	-2.02448	22.2881	-1.95549	-1.93431	-3.16942
48.7989	0.414632	-85.176	3.00337	-85.5942	2.71487	-42.7198	-0.104859	-21.8755	-1.88757	-78.4953	2.82057	-27.1811	-1.36849	75.4987	2.18446	56.3963	0.964307	68.2909	1.87608	-86.1615	3.19417	-43.3844	-0.0726038	62.1832	1.28585	25.9894	-1.52512	16.908	-2.30633	49.9791	0.394183	-84.4254	2.68639	-76.1863	2.44761	67.0476	1.81641	7.47711	-3.40374	22.099	-1.84227			-22.1506	-2.15377	22.0761	-1.86068	-2.55024	-3.14321
48.3577	0.12095	-85.5541	3.02277	-85.9724	2.99768	-43.0979	-0.131669	-21.9787	-2.00197	-78.9594	2.52547	-27.6682	-1.5024	74.9372	2.44228	55.852	0.790706	67.7065	1.63139	-86.7974	2.87447	-43.9058	-0.238826	61.805	1.37975	25.5368	-1.74862	16.4382	-2.52304	49.3546	0.311894	-84.8379	2.91118	-76.5873	2.62453	66.6179	1.9219	6.90988	-2.94173	21.7896	-1.92409			-23.3882	-1.70736	21.8526	-1.82423	-3.15872	-2.85748
47.9165	0.0945742	-85.9323	3.07313	-86.3276	2.89719	-43.4933	-0.169741	-22.0704	-2.11242	-79.4235	2.82844	-28.1552	-1.21892	74.3528	2.40759	55.2905	0.796409	67.0762	1.61997	-87.4392	3.11576	-44.4215	-0.154545	61.4269	1.40776	25.0898	-1.69244	15.9454	-2.73798	48.7358	0.309662	-85.2562	2.86952	-76.9884	2.57583	66.1824	1.90013	6.34838	-3.17938	21.4974	-1.77549			-24.5455	-1.69816	21.5891	-1.94596	-3.76147	-3.20158
47.4753	0.343084	-86.3104	3.07293	-86.6657	2.95647	-43.9115	-0.014788	-22.1563	-2.07989	-79.8818	2.56579	-28.6422	-1.19961	73.7455	2.60714	54.7232	0.61671	66.4059	1.55877	-88.0923	3.27787	-44.9371	-0.0824475	61.0544	1.19855	24.6544	-1.71885	15.424	-2.56314	48.1285	0.242586	-85.6802	3.00875	-77.3952	2.64974	65.7584	1.63815	5.79261	-3.15472	21.188	-1.66757			-25.6112	-2.09472	21.2854	-2.10232	-4.35677	-2.85438
47.0399	0.129854	-86.6886	2.96209	-86.9808	2.71881	-44.3412	0.0996485	-22.2365	-1.82492	-80.3402	2.61501	-29.1235	-1.0368	73.1152	2.34991	54.1446	0.504398	65.6954	1.38789	-88.757	3.04741	-45.4471	-0.199979	60.682	1.15969	24.2247	-1.78492	14.8797	-2.54045	47.5212	0.272075	-86.0984	3.28886	-77.802	2.75723	65.3287	1.895	5.23569	-2.80084	20.85	-2.07808			-26.591	-1.93497	20.9359	-2.02549	-4.9452	-2.86862
46.5987	0.188672	-87.0667	3.0967	-87.2845	3.04698	-44.7881	-0.151234	-22.311	-1.63576	-80.7986	2.72646	-29.6048	-1.3186	72.4678	2.41905	53.5487	0.561274	64.9391	1.42641	-89.4331	2.92805	-45.957	0.097415	60.3096	1.00518	23.8007	-1.91225	14.3068	-2.61031	46.9253	0.173503	-86.5282	3.30754	-78.2145	2.4428	64.899	1.68617	4.67935	-2.7457	20.4775	-1.97825			-27.4905	-1.6988	20.5406	-2.26839	-5.52847	-2.59118
46.1632	0.186062	-87.4449	3.06777	-87.5652	2.88452	-45.2522	0.0505842	-22.3798	-1.71246	-81.2512	2.87652	-30.086	-1.21094	71.8031	2.38334	52.9471	0.449857	64.1427	1.34193	89.88	3.10614	-46.4612	0.110233	59.9429	0.938803	23.3824	-1.59386	13.7109	-3.24987	46.3351	0.258042	-86.9521	3.15397	-78.6328	2.54625	64.475	1.45868	4.12645	-3.08522	20.0707	-2.08707			-28.2984	-1.71435	20.1051	-2.08595	-6.10201	-3.28522
45.7221	0.234291	-87.823	2.93174	-87.8288	2.98867	-45.7278	0.0364727	-22.4428	-1.37702	-81.7096	2.89245	-30.5673	-1.29324	71.1099	2.24716	52.3283	0.468603	63.3119	1.26106	89.1867	3.10678	-46.9597	0.192887	59.5762	1.01352	22.9699	-1.88119	13.0864	-2.72412	45.7564	0.0188989	-87.3819	3.33162	-79.0568	2.69816	64.051	1.5231	3.57526	-3.50076	19.6296	-2.00113			-29.0203	-1.58476	19.6296	-2.29126	-6.67496	-3.14336
45.2866	0.0803354	-88.2012	3.02281	-88.0751	2.8475	-46.2263	0.223836	-22.4943	-1.52444	-82.1679	2.77608	-31.0486	-0.952361	70.3994	1.88086	51.7038	0.617264	62.4353	1.24528	88.5106	2.81756	-47.4581	0.374267	59.2152	1.04768	22.5516	-2.03501	12.4389	-3.03771	45.1778	-0.0398337	-87.8173	3.03702	-79.4808	2.73914	63.627	1.3056	3.02465	-3.24114	19.1597	-2.29663			-29.6563	-1.64597	19.1082	-2.05561	-7.23646	-3.38199
44.8512	-0.0481535	-88.5794	3.33918	-88.3101	3.01522	-46.7362	0.174821	-22.5459	-1.71348	-82.6206	3.01249	-31.5242	-1.06106	69.6717	1.72245	51.0735	0.42909	61.5415	1.15684	87.8632	3.01829	-47.9509	0.159067	58.8485	0.955037	22.1105	-1.89642	11.7686	-2.71309	44.6105	0.0733444	-88.2528	3.15093	-79.9048	2.89364	63.203	1.31734	2.47633	-3.22241	18.6555	-2.50281			-30.2121	-1.28609	18.5409	-2.59171	-7.79796	-3.28736
44.4157	-0.0023709	-88.9575	3.48098	-88.5335	3.03116	-47.2691	0.213667	-22.5917	-1.44557	-83.0789	3.05399	-31.994	-1.01981	68.9383	1.71116	50.4547	0.49191	60.6591	1.17823	87.2615	3.16634	-48.4436	0.176649	58.4876	0.977074	21.6406	-1.73864	11.0638	-2.92101	44.0433	-0.0498772	-88.6939	3.52488	-80.3288	2.72742	62.779	1.55989	1.92743	-3.18177	18.1169	-2.27443			-30.6819	-1.60998	17.9336	-2.25404	-8.35373	-2.84416
43.9803	-0.0299664	-89.3471	3.27093	-88.7684	2.99761	-47.8134	0.356989	-22.6319	-1.21536	-83.5373	3.11988	-32.4638	-0.976703	68.2221	1.77216	49.8588	0.385007	59.8054	1.12698	86.7001	3.18337	-48.9364	0.227338	58.1266	1.00763	21.1479	-1.93637	10.3419	-2.74063	43.4875	-0.053892	-89.1351	3.17776	-80.747	2.59809	62.355	1.54812	1.37567	-2.89998	17.5497	-2.32631			-31.0658	-1.62077	17.2804	-2.36548	-8.91523	-2.89364
43.5448	0.0778309	-89.7425	3.32283	-89.0205	2.92967	-48.3749	0.494844	-22.6662	-1.65067	-83.99	3.1422	-32.9279	-0.922536	67.5346	1.9317	49.2859	0.357024	58.9861	1.18957	86.1729	3.15412	-49.4177	0.430595	57.7542	0.847754	20.6208	-2.01605	9.59705	-3.00091	42.9375	-0.0691914	-89.5763	2.91824	-81.1653	2.7707	61.9368	1.32351	0.812455	-3.18027	16.9424	-2.24163			-31.3695	-1.40659	16.5871	-2.5578	-9.471	-2.99086
43.1094	-0.0620244	89.857	3.19364	-89.2955	3.05749	-48.9536	0.426999	-22.6891	-1.27708	-84.4483	3.16277	-33.392	-1.06874	66.8642	1.78945	48.7358	0.287382	58.1954	1.08742	85.6859	2.9786	-49.9047	0.530799	57.3646	1.1027	20.0707	-2.02687	8.85793	-2.68459	42.3989	-0.068978	89.9831	3.40591	-81.5778	2.81283	61.5185	1.12092	0.236861	-3.44069	16.3064	-2.78919			-31.5929	-1.52865	15.8423	-2.46744	-10.021	-2.75861
42.6739	-0.278594	89.4445	2.90492	-89.5878	2.75922	-49.5494	0.416015	-22.7121	-1.16197	-84.9067	2.91202	-33.8446	-1.01806	66.2225	1.80532	48.2087	0.17308	57.4391	0.973277	85.239	3.02908	-50.3802	0.456716	56.9635	0.92826	19.492	-1.94254	8.13028	-2.87528	41.8603	-0.282904	89.5419	2.73326	-81.9846	2.71496	61.0945	1.33807	-0.352312	-3.13352	15.636	-2.49644			-31.7304	-1.1364	15.0573	-2.40205	-10.5768	-2.98789
42.2328	-0.397775	89.0263	2.85193	-89.8972	3.12054	-50.1568	0.623277	-22.7235	-1.31956	-85.3651	2.98871	-34.2973	-0.712042	65.598	1.84055	47.6988	0.314422	56.7114	1.03712	84.8322	3.03958	-50.8615	0.392501	56.551	0.884949	18.879	-1.86369	7.41981	-2.84728	41.3275	-0.250519	89.1007	3.17156	-82.3857	2.74774	60.6763	1.25865	-0.956267	-3.02081	14.9256	-2.44889			-31.7877	-1.31549	14.2323	-2.69004	-11.1269	-2.61166
41.7858	-0.293376	88.6023	2.87612	89.7711	3.11658	-50.7698	0.702156	-22.735	-1.36173	-85.8234	2.97359	-34.7499	-0.959835	65.0021	1.86209	47.2118	0.225644	56.0181	0.840721	84.4655	3.06391	-51.3428	0.314279	56.1213	0.847622	18.243	-2.33842	6.72653	-2.85719	40.8004	-0.115371	88.6596	2.83546	-82.781	2.9599	60.258	1.44724	-1.5722	-3.29775	14.1864	-2.37875			-31.7648	-1.01284	13.3557	-3.0645	-11.6769	-2.6952
41.3447	-0.215699	88.1668	2.81079	89.4216	2.94407	-51.3829	0.581191			-86.2761	3.13445	-35.1911	-1.0313	64.4292	1.70231	46.7477	0.227502	55.3535	0.865863	84.1332	2.79792	-51.8241	0.716772	55.6744	0.685467	17.5784	-2.13337	6.04471	-2.98275	40.2847	-0.450369	88.2184	2.94058	-83.1764	2.7712	59.834	1.35997	-2.20302	-3.00036	13.413	-2.47562			-31.6617	-0.991503	12.4332	-2.73863	-12.2269	-2.52802
40.892	-0.307356	87.7256	2.90328	89.0549	3.2004	-51.9788	0.470136			-86.7402	2.8722	-35.638	-0.772734	63.8734	1.72899	46.3008	0.246766	54.7175	0.977455	83.841	2.63115	-52.3111	0.662488	55.216	0.723976	16.8794	-2.55838	5.38581	-3.26853	39.769	-0.517022	87.7829	2.97345	-83.566	2.84604	59.4043	1.26127	-2.84875	-3.16544	12.6051	-2.64472			-31.4841	-1.10514	11.4878	-2.66111	-12.777	-2.53394
40.4394	-0.30844	87.273	3.14718	88.6653	3.20362	-52.5689	0.436678			-87.1985	3.23758	-36.0735	-0.789959	63.3463	1.58295	45.8825	0.133465	54.1102	0.802312	83.5889	3.00022	-52.7981	0.757088	54.7462	0.667289	16.1517	-2.54947	4.74295	-3.09187	39.2591	-0.17087	87.3418	3.0738	-83.9498	2.98232	58.9803	1.10137	-3.50822	-2.96446	11.7628	-2.55326			-31.295	-0.863706	10.5539	-2.76836	-13.327	-2.35983
39.981	-0.426029	86.8146	3.15606	88.2585	2.58976	-53.1533	0.688118			-87.6569	3.33075	-36.5089	-0.519088	62.8363	1.58103	45.4814	0.0579321	53.5372	0.759451	83.3769	3.10535	-53.2908	0.433654	54.2591	0.438329	15.3954	-2.46767	4.11556	-2.76383	38.7492	-0.0331049	86.9063	3.26067	-84.328	3.24398	58.5506	0.974944	-4.18202	-2.96103	10.9034	-2.59328			-31.1517	-0.879663	9.67154	-2.24147	-13.8713	-2.81465
39.5227	-0.579569	86.3448	2.95556	87.8288	2.78257	-53.732	0.596115			-88.1153	2.90301	-36.9386	-0.72227	62.355	1.55003	45.1033	-0.0712292	52.9929	0.778138	83.205	2.97916	-53.7836	0.766876	53.7607	0.43535	14.6104	-2.52388	3.50421	-3.03092	38.2392	-0.30614	86.4709	3.27724	-84.7062	2.8841	58.1152	1.18244	-4.87072	-3.35393	10.0554	-2.70711			-31.083	-0.855599	8.84075	-2.81906	-14.4156	-2.31832
39.0643	-0.448891	85.875	2.91085	87.3876	2.9912	-77.6645	1.7468			-88.5794	3.01004	-37.3626	-0.663792	61.891	1.45088	44.7423	0.020089	52.4772	0.806925	83.0675	2.91911	-54.2763	0.787681	53.245	0.547955	13.7911	-2.51967	2.90948	-2.98964	37.7236	-0.552913	86.0297	3.11706	-85.0728	2.95547	57.6797	1.20579	-5.57431	-2.74549	9.26474	-2.59225			-31.0887	-0.992417	8.06152	-3.00602	-14.9599	-2.09604
38.5945	-0.637378	85.388	3.18338	86.9178	2.83516	-78.2604	1.70356			-89.0434	3.4017	-37.7866	-0.69882	61.4555	1.76263	44.41	0.0130979	51.9902	0.951336	82.9701	3.05087	-54.7691	0.818779	52.7179	0.598556	12.9431	-2.43265	2.33022	-2.74072	37.2022	-0.502421	85.5942	2.85045	-85.4395	2.78646	57.2443	0.94047	-6.29108	-2.92839	8.51416	-2.31071			-31.1632	-0.991022	7.34532	-3.10305	-15.5043	-2.52268
38.1246	-0.590721	84.8952	2.92092	86.4365	2.89786	-78.8677	1.91594			-89.5018	3.15957	-38.2049	-0.371215	61.0372	1.38405	44.0949	-0.0889944	51.5319	0.680612	82.9128	2.89584	-55.2676	0.813652	52.1736	0.492143	12.0665	-2.32138	1.76815	-2.87555	36.6808	-0.745233	85.1588	3.41057	-85.8062	3.04195	56.8088	0.71585	-7.0302	-3.14592	7.81515	-3.01411			-31.3064	-0.710321	6.68069	-2.83257	-16.0486	-2.6025
37.6548	-0.652877	84.3968	2.64363	85.9323	2.6142	-79.4865	1.95529			-89.9659	3.07028	-38.6174	-0.479728	60.6419	1.3282	43.8027	-0.0882741	51.1021	0.82203			-55.7718	0.834155	51.6121	0.543389	11.1612	-2.88721	1.22097	-2.89285	36.1537	-0.618386	84.7233	2.81677	-86.1615	2.91727	56.3676	0.644123	-7.77504	-2.87335	7.16198	-3.22455			-31.5184	-0.598785	6.06763	-2.81367	-16.5929	-2.37089
37.1793	-0.666517	83.8868	3.03995	85.4052	2.77995	-80.111	2.05009			89.5706	3.15693	-39.0299	-0.602735	60.2752	1.41088	43.5276	-0.164151	50.7068	0.796846			-56.2702	1.06506	51.0391	0.481849	10.2216	-2.38115	0.689842	-2.86644	35.6265	-0.838378	84.2879	3.39625	-86.5167	2.93935	55.9207	0.556694	-8.54281	-2.84536	6.5661	-3.21358			-31.8106	-0.821367	5.51014	-3.18245	-17.1315	-2.35901
36.698	-0.626325	83.3712	3.57266	84.8608	2.72736	-80.747	2.1784			89.1065	3.2469	-39.4367	-0.644169	59.9257	0.978889	43.2813	-0.078247	50.3344	0.522396			-56.7802	0.950551	50.4547	0.55492	9.25901	-2.12685	0.17481	-2.90835	35.0937	-0.855872	83.8524	3.34055	-86.8662	2.98651	55.4795	0.66727	-9.32776	-2.8825	6.01033	-3.06831			-32.1716	-0.640712	5.00594	-2.93276	-17.6758	-1.99944
36.2167	-0.675259	82.844	2.78666	84.2994	2.69362	-81.4002	1.9925			88.6424	3.14287	-39.8435	-0.534291	59.5991	1.08192	43.0521	-0.102967	49.9906	0.385349			-57.2844	0.945293	49.8474	0.373396	8.31935	-2.25003	-0.326071	-2.66527	34.5551	-0.747351	83.417	2.66232	-87.21	2.6709	55.0326	0.513064	-10.1242	-2.82852	5.50842	-2.68912			-32.6013	-0.883287	4.55731	-3.11069	-18.2143	-2.27412
35.7297	-0.528377	82.3112	2.64158	83.7149	2.8526	-82.0534	2.34283			88.1783	3.33663	-40.2446	-0.513861	59.2897	1.1907	42.8344	-0.303465	49.6755	0.261151			-57.7943	1.18233	49.2343	0.398391	7.41981	-2.82278	-0.811882	-3.50762	34.0165	-0.689903	82.9873	2.81561	-87.548	2.95744	54.58	0.627922	-10.932	-2.49095	5.05349	-2.74126			-33.1055	-0.484952	4.1614	-2.91738	-18.7529	-1.93793
35.2427	-0.741045	81.7669	2.67119	83.1133	2.71992	-82.6951	2.2373			87.7142	2.90286	-40.6457	-0.38213	58.9918	0.877381	42.6166	-0.303746	49.389	0.512755			-58.3042	1.28067	48.5983	0.542902	6.5661	-2.89874	-1.28171	-3.17211	33.4665	-0.730812	82.5518	3.10063	-87.8861	3.1435	54.1274	0.451312	-11.7514	-2.67758	4.64784	-3.00135			-33.6842	-0.708713	3.81819	-2.7536	-19.2915	-2.01033
34.7442	-0.988005	81.2111	3.04668	82.4888	2.7152	-83.3024	2.15257			87.2501	3.19241	-41.0353	-0.474701	58.6881	0.88373	42.3703	-0.219477	49.1254	0.442498			-58.8199	1.16737	47.9509	0.40373	5.76396	-2.86473	-1.73664	-3.39929	32.9222	-0.889033	82.1164	2.92282	-88.2184	2.86543	53.6747	0.671485	-12.5421	-2.96651	4.29031	-2.88495			-34.3374	-0.681286	3.53	-3.05593	-19.8301	-2.22824
34.2514	-0.950528	80.6553	3.11828	81.8528	2.75981	-83.8754	2.61099			86.786	3.23769	-41.4306	-0.258877	58.3615	0.926613	42.1067	-0.177166	48.8733	0.476242			-59.3356	1.17343	47.3034	0.259504	5.00193	-2.88527	-2.17781	-3.28175	32.3664	-1.10796	81.6809	2.82532	-88.545	2.95895	53.2164	0.859224	-13.2984	-2.71986	3.98034	-3.08971			-35.065	-0.671295	3.29394	-2.95452	-20.3629	-2.18759
33.753	-0.846961	80.0881	2.83126	81.2054	2.98555	-84.4197	2.16658			86.3219	3.26941	-41.8145	-0.181076	58.012	1.10769	41.8145	-0.402729	48.6155	0.591536			-59.857	1.2996	46.6732	0.217972	4.28859	-2.84815	-2.60352	-2.985	31.8106	-0.896113	81.2512	2.95413	-88.8716	3.39113	52.758	0.464543	-14.026	-2.47036	3.71907	-2.89926			-35.8615	-0.505618	3.11002	-3.31673	-20.8958	-2.00676
33.243	-1.03219	79.5381	2.62404	80.5808	2.6686	-84.9296	2.37605			85.8578	3.18433	-42.2041	-0.207581	57.6511	0.924543	41.5051	-0.509131	48.3634	0.31207			-60.3841	1.27196	46.0544	0.327058	3.62167	-2.57523	-3.01491	-2.93707	31.2491	-0.992457	80.8158	2.74763	-89.2039	2.97408	52.2996	0.594765	-14.7193	-2.37536	3.50479	-3.0601			-36.7381	-0.755723	2.97881	-3.69577	-21.4286	-2.01293
32.7388	-0.98993	78.9938	2.64787	79.9792	2.81895	-85.4052	2.38708			85.3937	2.88431	-42.5823	-0.329934	57.2672	0.736857	41.1671	-0.603772	48.1056	0.0899241			-60.9112	1.33835	45.4585	0.159059	3.0023	-3.08946	-3.41369	-2.87608	30.6876	-1.06349	80.386	2.6264	-89.5477	3.29875	51.8355	0.419308	-15.3725	-2.51104	3.3392	-3.58134			-37.6835	-0.608408	2.89974	-3.27978	-21.9615	-1.90289
32.2232	-1.27763	78.4666	2.51663	79.4006	2.62477	-85.8521	2.16049			84.9296	3.22947	-42.9661	-0.08414	56.8604	0.942791	40.8118	-0.43665	47.8477	0.354547			-61.4555	1.22497	44.8741	0.0234326	2.42705	-2.76424	-3.80387	-3.01029	30.1147	-0.879077	79.9506	2.66606	-89.8914	3.37039	51.3714	0.522253	-15.997	-2.53672	3.22003	-3.01005			-38.7033	-0.714194			-22.4943	-1.81569
31.7075	-1.14644	77.9452	2.38064	78.8448	2.54213	-86.2646	2.35239			84.4712	3.23752	-43.3386	-0.117516	56.4421	0.686474	40.4279	-0.497569	47.5899	0.259827			-61.9998	1.27769	44.3126	0.102593	1.89878	-2.7599	-4.19119	-2.91265	29.5475	-1.25156	79.5209	2.67825	89.7539	2.89521	50.9016	0.288594	-16.5814	-2.47956	3.14898	-2.76559			-39.792	-0.448297			-23.0215	-1.60224
31.1861	-1.34792	77.441	2.48119	78.3119	2.41622	-86.6428	2.81854			84.0071	2.92375	-43.7167	-0.0333618	56.0009	0.463562	40.0211	-0.510576	47.3264	0.012001			-62.5556	1.4583	43.7683	-0.0399865	1.41635	-2.91686	-4.57393	-2.95789	28.9802	-1.53734	79.0912	2.59458	89.3872	3.19753	50.4203	0.239456	-17.1372	-2.67782					-40.8863	-0.374104			-23.5486	-1.69314
30.659	-1.18251	76.9483	2.42538	77.8077	2.62374	-86.9865	2.61372			83.543	2.9484	-44.0834	0.148608	55.5426	0.486307	39.5914	-0.566713	47.0628	-0.103495			-63.1171	1.44295	43.2412	-0.00710383	0.979759	-3.34675	-4.9538	-3.19507	28.4416	-1.25916	78.6614	2.57501	89.0205	2.90043	49.9333	0.240696	-17.6586	-2.37316					-41.9405	-0.201508			-24.0757	-1.66356
30.1261	-1.22794	76.467	2.35342	77.3207	2.43794	-87.2959	2.32855			83.0789	2.85939	-44.4558	0.293983	55.0613	0.587874	39.1388	-0.600989	46.7992	0.0561236			-63.69	1.41968	42.7312	-0.00635689	0.587855	-3.00463	-5.32966	-3.08999	27.9317	-1.61896	78.2317	2.92475	88.6424	3.07829	49.4406	0.524503	-18.1456	-2.46992					-42.9375	-0.160257			-24.6028	-1.49612
29.5933	-1.08948	75.9972	2.55212	76.8624	2.25607	-87.5767	2.34562			82.6206	3.03093	-44.8225	0.193231	54.5628	0.786033	38.6632	-0.818967	46.5357	-0.0293524			-64.2687	1.66018	42.2385	-0.0647437	0.240585	-3.39721	-5.70093	-2.87285	27.4504	-1.62277	77.802	2.57741	88.2585	3.37056	48.9364	0.469078	-18.5925	-2.46781					-43.8771	-0.112806			-25.1242	-1.62691
29.049	-1.21565	75.5445	2.75179	76.4269	2.40923	-87.823	2.24543			82.1565	3.11941	-45.1835	0.0922241	54.0414	0.474857	38.1647	-0.760845	46.2721	-0.111889			-64.8589	1.64611	41.7687	-0.179383	-0.0601033	-2.94729	-6.06763	-2.8607	27.0035	-1.49585	77.378	2.08427	87.8632	3.2852	48.4207	0.144229	-19.0108	-2.1926					-44.7652	-0.0324686			-25.6513	-1.51118
28.4989	-1.22735	75.0976	2.69332	76.0144	2.43551	-88.035	1.88042			81.6924	2.7467	-45.5387	0.211357	53.5028	0.575174	37.6434	-0.694777	46.0028	0.0641602			-65.4548	1.77735	41.3103	0.0151625	-0.317763	-2.99181	-6.43432	-3.08593	26.5853	-1.37024	76.954	2.52487	87.4678	3.2024	47.8993	0.351014	-19.3946	-2.13678					-45.5903	-0.129547			-26.1727	-1.32435
27.9489	-1.22506	74.6622	2.69042	75.6305	2.43584					81.2283	2.8332	-45.8997	0.307286	52.9471	0.493297	37.0933	-0.629319	45.7393	-0.088489			-66.0621	1.80883	40.8691	-0.143488	-0.530731	-3.28169	-6.79529	-2.78517	26.2014	-1.35325	76.53	2.49449	87.0553	2.89801	47.3665	-0.0755343	-19.7441	-1.92035					-46.3581	-0.135159			-26.6941	-1.37156
27.3931	-1.13797	74.2439	2.29497	75.2638	2.22472					80.7642	3.33288	-46.2492	0.157994	52.3684	0.575852	36.5261	-0.804624	45.47	0.076988			-66.6752	1.65578	40.4509	-0.290769	-0.69729	-3.17214	-7.15052	-2.97172	25.8461	-1.34887	76.106	2.61202	86.6428	2.80544	46.8279	-0.10252	-20.065	-1.93987					-47.0743	0.0831386			-27.2155	-1.24286
26.8259	-1.35879	73.8371	2.2241	74.9258	2.36229					80.3058	2.75761	-46.6044	0.299008	51.7725	0.538803	35.9302	-0.959256	45.2007	-0.0436172			-67.2997	1.87103	40.0441	-0.175426	-0.820476	-3.13181	-7.50575	-2.31386	25.5196	-1.41482	75.6821	2.60132	86.2188	3.08369	46.2778	-0.114928	-20.3457	-2.23961					-47.7332	0.149746			-27.7369	-1.33189
26.2587	-1.57075	73.4418	2.24763	74.6049	2.32238					79.8417	2.83725	-46.9482	0.379219	51.1594	0.320338	35.3114	-0.86194	44.9314	-0.0187455			-67.9299	2.12967	39.6602	-0.359538	-0.912723	-3.1762	-7.84953	-2.84271	25.2274	-1.64553	75.2581	2.34441	85.789	3.2939	45.7221	-0.120579	-20.5979	-1.99808					-48.3348	0.272492			-28.2526	-1.46424
25.68	-1.4284	73.0579	2.27884	74.3127	2.30643					79.3776	2.56547	-47.2977	0.216675	50.5235	0.451964	34.6754	-1.00249	44.6621	-0.16124			-68.5716	1.8524	39.2878	-0.265508	-0.994083	-3.21959	-8.19903	-2.58401	24.9638	-1.94418	74.8398	2.3479	85.3479	3.38994	45.1548	-0.0348552	-20.8156	-2.15325					-48.8848	0.201887			-28.774	-1.37148
25.1013	-1.47564	72.6855	2.15033	74.0434	2.06539					78.9135	2.77069	-47.6357	0.17513	49.8646	0.272991	34.0108	-0.947541	44.3928	-0.070792			-69.2248	1.88002	38.9382	-0.420003	-1.07029	-3.29451	-8.53708	-2.78743	24.7346	-1.82833	74.4158	2.20761	84.901	2.88439	44.5762	0.0838417	-20.9989	-2.07536					-49.3775	0.269482			-29.2896	-1.24258
24.5169	-1.68182	72.3245	2.05343	73.797	2.18197					78.4494	2.73382	-47.9795	0.205222	49.1999	0.338268	33.3347	-1.01662	44.1178	0.0757752			-69.8837	1.9055	38.6002	-0.460704	-1.14191	-2.8877	-8.87512	-2.77816	24.5341	-1.84251	73.9976	2.37927	84.4483	2.83961	43.986	-0.138919	-21.1708	-1.64219					-49.8187	0.377855			-29.8167	-1.35943
23.9267	-1.73559	71.975	2.0355	73.5736	2.24138					77.9854	2.59134	-48.3118	0.456321	48.5353	0.171463	32.6644	-1.22216	43.8485	-0.0678149			-70.5484	1.74757	38.2851	-0.560616	-1.20837	-2.97659	-9.20744	-3.24406	24.3679	-1.718	73.5793	2.42942	83.99	3.01217	43.3901	-0.14758	-21.3312	-1.55117					-50.2083	0.397911			-30.3496	-0.878658
23.3251	-1.87624	71.637	2.39895	73.373	2.3356					77.5213	2.52619	-48.6442	0.516643	47.8879	0.333653	31.9883	-1.31483	43.5735	-0.0983376			-71.213	1.89876	37.9814	-0.507706	-1.27082	-3.16613	-9.53403	-3.10742	24.2304	-1.82541	73.161	2.25708	83.5201	3.18594	42.7828	-0.139735	-21.4859	-1.98105					-50.5406	0.324405			-30.8825	-0.858033
22.7235	-1.97207	71.3104	2.08019	73.1954	2.08622					77.0572	2.6356	-48.9765	0.602344	47.2519	0.0795808	31.3236	-1.27308	43.2985	-0.0363342			-71.849	2.02849	37.6835	-0.443765	-1.32984	-3.48712	-9.86061	-2.57025	24.1215	-1.83923	72.7485	2.46978	83.0388	2.62567	42.1697	-0.0361122	-21.6234	-1.81451					-50.8214	0.566099			-31.4153	-1.2945
22.1105	-1.87782	71.001	1.96767	73.0407	1.99673					76.5988	2.58822	-49.3031	0.748135	46.6331	0.105866	30.659	-1.4374	43.0177	-0.0766809			-72.4506	2.26791	37.3741	-0.432842	-1.38369	-3.05002	-10.1815	-2.61807	24.0413	-2.07085	72.3303	2.08262	82.5576	3.0654	41.5395	-0.0544854	-21.761	-1.78061					-51.0506	0.536974			-31.9596	-1.06854
21.4974	-1.87963	70.6973	1.85938	72.9032	2.17569					76.1347	2.71738	-49.6296	0.427449	46.0257	0.0856118	29.9944	-1.46346	42.7198	-0.238624			-73.0121	2.18131	37.0589	-0.652173	-1.43354	-3.16178	-10.4966	-3.29434	23.9955	-2.06456	71.9177	2.16668	82.0648	2.72963	40.9035	-0.228534	-21.8813	-1.87646					-51.2282	0.520179			-32.5097	-0.885184
20.8843	-2.01023	70.3994	1.95972	72.7714	1.91649					75.6706	2.4436	-49.9562	0.564711	45.4299	-0.0396623	29.3355	-1.35431	42.4046	-0.118144			-73.5392	1.93164	36.7381	-0.766449	-1.47995	-2.60028	-10.8117	-2.75519			71.4995	2.11203	81.5606	2.91964	40.2561	-0.167018	-21.9959	-1.67673					-51.3543	0.529232			-33.0597	-0.937982
20.2827	-2.18844	70.09	1.91262	72.6225	1.8185					75.2065	2.51927	-50.2885	0.505199	44.8512	0.101727	28.6823	-1.63449	42.0781	-0.265533			-74.0319	2.11365	36.4058	-0.593971	-1.52063	-3.02585	-11.1211	-3.04393			71.0869	2.57632	81.0621	2.88691	39.6029	-0.0884047	-22.1047	-1.66663					-51.4517	0.434909			-33.6212	-1.15618
19.6868	-1.85818	69.7749	1.79472	72.4506	1.83639					74.7481	2.56828	-50.6323	0.471903	44.2839	-0.276752	28.0291	-1.57896	41.7285	-0.388447			-74.4846	2.12344	36.0677	-0.789488	-1.55787	-2.99318	-11.4248	-2.69956			70.6744	2.39495	80.5694	2.71883	38.9382	-0.356278	-22.2021	-1.78361					-51.5376	0.535918			-34.1827	-0.785103
19.0967	-1.73807	69.4483	1.87287	72.25	1.98706					74.284	2.59786	-50.9818	0.564353	43.7282	-0.0601444	27.3759	-1.53099	41.3619	-0.385373			-74.9028	2.18243	35.7182	-0.690854	-1.59111	-3.04999	-11.7285	-2.76362			70.2619	2.17424	80.0824	2.81343	38.2908	-0.554462	-22.2881	-1.55029					-51.6178	0.743423			-34.7499	-0.836021
18.518	-2.04262	69.1102	2.05	72.0266	1.91634					73.8199	2.51372	-51.3428	0.4866	43.1896	0.0530167	26.7285	-1.39323	40.9837	-0.888679			-75.281	2.27758	35.363	-0.670407	-1.61861	-3.08195	-12.0379	-3.11454			69.8436	2.28645	79.6011	2.72406	37.6605	-0.386277	-22.3683	-1.5082					-51.698	0.651025			-35.3286	-0.608908
17.9393	-2.47185	68.7607	1.70675	71.7802	1.71871					73.3559	2.30889	-51.7095	0.611208	42.6625	-0.270736	26.0811	-1.52654	40.5826	-0.868243			-75.6248	2.1064	34.9963	-0.886367	-1.64324	-2.76425	-12.3473	-2.63758			69.4196	2.1574	79.1255	2.98556	37.0589	-0.333319	-22.437	-1.44103					-51.7725	0.861509			-35.9073	-0.517537
17.3778	-2.29709	68.3998	1.78881	71.5052	1.86378					72.8975	2.19139	-52.0876	0.827615	42.1525	-0.256396	25.4336	-1.74059	40.1701	-0.776023			-75.9342	2.25681	34.6181	-0.859432	-1.66215	-3.06881	-12.6566	-2.60683			68.9956	2.21262	78.6614	2.90453	36.4745	-0.236647	-22.4943	-1.24289					-51.8413	1.03075			-36.4917	-0.481357
16.8163	-2.11677	68.0273	1.8358	71.2073	1.81571					72.4334	2.26564	-52.4715	0.852595	41.6541	-0.313749	24.7919	-1.91402	39.7347	-0.712777			-76.2035	2.41313	34.24	-0.97314	-1.67705	-2.64783	-12.9718	-2.76814			68.5659	2.04234	78.2031	2.78942	35.9188	-0.374099	-22.5459	-1.47705					-51.9043	0.794281			-37.0819	-0.319705
16.2663	-2.16711	67.6435	1.57789	70.8864	1.62433					71.9693	2.35246	-52.8669	0.702146	41.1671	-0.260482	24.1502	-1.63463	39.282	-0.809805			-76.4384	2.49018	33.8446	-1.06343	-1.68908	-2.53851	-13.2869	-2.78272			68.1305	1.88556	77.7504	2.76761	35.3859	-0.460851	-22.586	-1.36915					-51.9616	0.903361			-37.6835	-0.520924
15.722	-2.16172	67.2481	1.37709	70.5369	1.57121					71.5052	2.2331	-53.2679	0.60127	40.6915	-0.324586	23.5085	-1.54529	38.8179	-0.684391			-76.6389	2.38783	33.4436	-1.02314	-1.69538	-2.67169	-13.602	-2.55447			67.695	1.8674	77.3035	2.63471	34.876	-0.582996	-22.6204	-1.25265					-52.0132	0.748012			-38.2851	-0.515891
15.1891	-2.17079	66.8413	1.50777	70.1645	1.51039					71.0411	1.99984	-53.6862	0.966879	40.2331	-0.412543	22.8725	-1.6324	38.3309	-0.687019			-76.7993	2.43996	33.0368	-0.997005			-13.9229	-2.25414			67.2538	2.07199	76.8681	2.75861	34.389	-0.429342	-22.6433	-1.39283					-52.059	0.779041			-38.8924	-0.411871
14.6563	-2.52999	66.423	1.56417	69.7634	1.64609					70.577	1.92999	-54.1045	0.881994	39.7862	-0.398843	22.2365	-2.02381	37.8324	-0.578557			-76.9254	2.38987	32.6185	-1.13097			-14.2437	-2.98566			66.8069	1.94012	76.4384	2.82589	33.9249	-0.566108	-22.6548	-1.31296					-52.1048	0.805405			-39.5055	-0.183797
14.1349	-2.10571	65.9933	1.42826	69.3394	1.73927					70.1129	1.96309	-54.5342	0.934491	39.3508	-0.419979	21.5948	-1.98073	37.311	-0.876962			-77.0171	2.24114	32.1945	-1.23556			-14.5703	-2.74702			66.36	1.81017	76.0144	2.42033	33.4837	-0.633638							-52.1449	0.725411			-40.1243	-0.276373
13.6192	-2.1949	65.5522	1.43198	68.8925	1.55665					69.6488	1.83434	-54.9753	1.05198	38.9268	-0.607029	20.9588	-1.81375	36.7782	-0.71366			-77.0743	2.69494	31.7591	-1.10913			-14.8969	-2.26856			65.9074	1.65213	75.5961	2.4557	33.0654	-0.646887							-52.1736	0.907062			-40.7316	-0.338906
13.115	-2.31801	65.0995	1.57834	68.4169	1.64799					69.1847	1.93592	-55.428	0.921485	38.5143	-0.570336	20.3286	-1.87853	36.2224	-0.665619					31.3179	-1.25816			-15.2235	-2.70175			65.449	1.80635	75.1893	2.44321	32.6758	-0.624414							-52.2022	1.21223			-41.3103	-0.410335
12.6108	-2.96964	64.6354	1.21853	67.9185	1.63036					68.7206	2.14993	-55.8863	0.913401	38.1017	-0.642696	19.704	-2.07586	35.6495	-0.594095					30.871	-1.38363			-15.5501	-2.40886			64.9907	1.70452	74.7882	2.24996	32.3034	-0.679162							-52.2251	1.21004			-41.8603	-0.374941
12.1181	-2.85892	64.1599	1.30537	67.3913	1.49891					68.2565	2.01702	-56.3562	0.927271	37.672	-0.68453	19.091	-2.10663	35.065	-0.726086					30.4126	-1.20467			-15.8824	-2.76704			64.5266	1.63438	74.3872	2.41572	31.9596	-0.752033							-52.2423	1.31685			-42.376	-0.141279
11.6311	-2.6443	63.6729	1.47582	66.8413	1.46644					67.7924	1.86823	-56.8317	0.87679	37.2251	-0.726009	18.5008	-2.24425	34.4577	-0.886001					29.9428	-1.28498			-16.2204	-2.73702			64.0567	1.5844	74.0033	2.72974	31.633	-0.990415							-52.2595	1.27666			-42.8573	-0.199979
11.1498	-2.81681	63.1744	1.38928	66.2684	1.62717					67.3283	1.85493	-57.3187	1.02161	36.7667	-0.88413	17.9164	-1.96977	33.8332	-1.02545					29.4672	-1.43208			-16.5528	-2.0871			63.5869	1.84061	73.6194	2.50244	31.3351	-0.986165							-52.2653	1.18011			-43.3156	-0.234203
10.6799	-2.26769	62.6644	1.24592	65.6667	1.52527					66.8642	1.91524	-57.8172	1.14591	36.2969	-0.711335	17.3549	-2.13505	33.1915	-1.04263					28.9802	-1.49362			-16.8908	-2.28712			63.1056	1.6271	73.2413	2.48094	31.0543	-1.13699											-43.7339	-0.133864
10.2158	-2.93452	62.1431	1.3061	65.0365	1.40592					66.4001	1.90674	-58.3214	1.15277	35.8156	-0.713322	16.8049	-2.2341	32.544	-1.21327					28.4818	-1.37273			-17.2346	-2.47544			62.6243	1.38785	72.8746	2.2156	30.8022	-1.16617											-44.1235	-0.216734
9.76321	-2.83955	61.6102	1.40073	64.3891	1.36337					65.936	1.91062	-58.8371	1.22857	35.3114	-0.740436	16.272	-2.01179	31.8851	-1.17239					27.9718	-1.43893			-17.5784	-2.5686			62.1373	1.60036	72.5136	2.83534	30.5731	-0.836942											-44.4845	-0.119552
9.33349	-2.8672	61.0659	1.31373	63.713	1.27428					65.4719	1.87365	-59.3585	1.14686	34.8015	-0.710843	15.7564	-2.02714	31.232	-1.10812					27.4447	-1.51895			-17.9221	-2.3396			61.6503	1.26213	72.1584	2.39428	30.3611	-0.804253											-44.8111	-0.033238
8.92669	-2.86711	60.5159	1.02404	63.0254	1.32205					65.0078	2.06988	-59.8913	1.20905	34.2686	-0.955107	15.2521	-2.46677	30.5845	-0.887628					26.9118	-1.56842			-18.2659	-2.15727			61.1518	1.09726	71.8089	2.26499	30.1777	-1.0623											-45.109	0.0813643
8.54281	-3.26842	59.9658	1.0663	62.3493	1.39788					64.5437	1.57177	-60.4242	1.2557	33.7301	-0.948492	14.7709	-2.39458	29.9371	-1.22579					26.3618	-1.6434			-18.6154	-2.48868			60.6534	1.63113	71.4651	2.04877	30.0058	-1.13249											-45.3726	0.119936
8.17612	-2.64327	59.4272	1.06226	61.6904	1.21283					64.0797	1.46022	-60.957	1.32361	33.1686	-1.134	14.2953	-2.80403	29.2896	-1.50861					25.8003	-1.49884			-18.9649	-2.23284			60.1549	1.35249	71.1213	2.36039	29.8225	-1.07136											-45.6075	0.250489
7.83807	-2.73225	58.8887	1.33982	61.043	1.18855					63.6156	1.66378	-61.4727	1.35048	32.6013	-0.957557	13.8427	-2.62204	28.6479	-1.34437					25.2274	-1.78257			-19.3202	-2.32972			59.6507	1.25	70.7661	2.42258	29.6277	-1.02437											-45.808	0.0300258
7.51721	-2.68368	58.3615	1.12735	60.4184	1.2545					63.1457	1.45295	-61.9826	1.29559	32.0112	-0.999065	13.4015	-2.52554	28.0005	-1.31539					24.6429	-1.77516			-19.6754	-1.9047			59.1579	1.18915	70.4108	2.11727	29.4099	-0.997576											-45.9799	0.0461844
7.21927	-2.91465	57.8401	1.07791	59.7997	1.05421					62.6816	1.56198	-62.4868	1.40209	31.4096	-1.23074	12.9775	-2.39574	27.3588	-1.2549					24.0471	-1.91093			-20.0364	-1.8118			58.6709	1.10031	70.0442	2.23473	29.1808	-1.31142											-46.1174	0.368458
6.94425	-3.18004	57.3187	1.02553	59.2038	1.20161					62.2175	1.5735	-62.9853	1.26797	30.7908	-1.03982	12.565	-2.45463	26.7228	-1.49045					23.434	-1.7314			-20.3973	-1.79117			58.1954	0.907924	69.6717	2.19351	28.9287	-1.20841											-46.2263	0.42548
6.69215	-3.16933	56.8088	0.928647	58.6194	1.13992					61.7534	1.53089	-63.4666	1.59205	30.1605	-1.24935	12.1754	-2.28576	26.0811	-1.44724					22.8095	-1.83026			-20.764	-2.03861			57.7255	1.23088	69.2936	2.08444	28.6651	-1.07869											-46.3065	0.282059
6.46297	-3.00494	56.3046	0.687248	58.0521	1.04483					61.2893	1.35511	-63.9479	1.33845	29.5131	-1.20092	11.7915	-2.59961	25.4393	-1.48577					22.1678	-1.9537			-21.1307	-1.76503			57.2672	0.882955	68.904	2.00071	28.3844	-1.40269											-46.3523	0.357825
6.2567	-2.88154	55.8061	0.732527	57.4964	1.02172					60.8253	1.17026	-64.4177	1.63715	28.8484	-1.18984	11.4305	-2.33057	24.8034	-1.75063					21.5146	-2.12525			-21.5031	-1.86573			56.8145	0.908292	68.5086	1.94746	28.0807	-1.32564
6.06763	-2.92596	55.3077	0.824887	56.9578	1.02293					60.3554	1.21659	-64.8761	1.57151	28.1724	-1.26967	11.081	-2.62346	24.1616	-1.70684					20.85	-2.15882			-21.8755	-2.13497			56.3734	1.16168	68.1076	1.98683	27.7656	-1.56342
5.90147	-3.23952	54.8206	0.775769	56.4307	0.830488					59.8913	1.32943	-65.3287	1.62292	27.4848	-1.46785	10.7487	-2.41884	23.5257	-1.63786					20.1681	-2.02098			-22.2537	-1.91632			55.9436	0.976022	67.7008	1.70238	27.4275	-1.83544
5.75823	-3.27219	54.3336	0.804156	55.9207	0.957904					59.4272	1.29546	-65.7699	1.63718	26.8087	-1.42765	10.4278	-2.54739	22.8897	-1.46733					19.4749	-1.97939			-22.6319	-1.82364			55.5197	0.899106	67.2825	1.64357	27.078	-1.34522
5.63963	-3.50265	53.8581	0.710067	55.428	0.90141					58.9574	0.983317	-66.2111	1.57328	26.167	-1.43667	10.1242	-2.6963	22.248	-1.67594					18.7644	-1.98804			-23.0157	-1.73819			55.1014	0.909491	66.8642	1.60172	26.7056	-1.74983
5.54108	-2.83423	53.3883	0.766822	54.9467	0.744498					58.4933	1.06034	-66.635	1.61027	25.5597	-1.57073	9.83769	-2.31325	21.612	-1.73671					18.0425	-2.15054			-23.3996	-1.7201			54.6946	0.806413	66.4345	1.74798	26.3217	-1.61385
5.4643	-3.19003	52.9184	0.895715	54.4826	0.95769					58.0235	1.13372	-67.0533	1.80358	24.981	-1.54615	9.5684	-2.48795	20.9703	-1.92498					17.3205	-2.14161			-23.7892	-1.82115			54.2993	0.573944	65.9933	1.78252	25.9206	-1.71293
5.4093	-3.60761	52.4543	0.684761	54.03	0.671801					57.5594	0.960434	-67.4658	1.9783	24.4424	-1.33435	9.31057	-2.74065	20.3286	-1.64435					16.6101	-2.35263			-24.1788	-1.35671			53.9096	0.497421	65.5522	1.38612	25.4966	-1.67388
5.37664	-3.23811	51.996	0.602018	53.5945	0.979083					57.0896	0.89667	-67.8726	1.93133	23.9382	-1.79237	9.06993	-2.75236	19.6926	-1.66375					15.934	-2.1897			-24.5799	-1.38807			53.5258	0.718087	65.0995	1.51312	25.0612	-1.80063
		51.5433	0.640688	53.1705	0.502864					56.6255	1.26589	-68.268	1.9823	23.4684	-1.60898	8.84648	-2.53617	19.0451	-1.95057					15.2865	-2.25245			-24.9753	-1.59354			53.1533	0.643041	64.6354	1.55032	24.6086	-1.77332
		51.0964	0.63329	52.758	0.664316					56.1614	1.15295	-68.6519	1.89014	23.0387	-1.78393	8.64021	-2.4602	18.4091	-1.84466					14.6735	-2.46464			-25.3763	-1.61535			52.7924	0.492091	64.1713	1.51288	24.1387	-1.9141
		50.6552	0.39159	52.3627	0.607825					55.6973	0.798953	-69.0357	1.94236	22.6376	-1.73995	8.44541	-2.57907	17.7789	-1.92917					14.089	-2.26612			-25.7774	-1.86003			52.4371	0.384505	63.6958	1.46665	23.6517	-1.59433
		50.2198	0.475558	51.9788	0.611844					55.2332	0.78947	-69.4082	1.82788	22.2709	-1.87586	8.26206	-2.52351	17.183	-1.96596					13.539	-2.55299			-26.1842	-1.31068			52.0934	0.666787	63.2145	1.45817	23.1475	-1.74125
		49.7843	0.447603	51.6121	0.581619					54.7691	0.51052	-69.7691	2.0293	21.9443	-1.73677	8.10163	-2.3765	16.6101	-2.09129					13.0176	-2.308			-26.5967	-1.24916			51.7553	0.85738	62.7275	1.44556	22.6261	-1.7586
		49.3546	0.560434	51.2454	0.441133					54.305	0.861302	-70.1244	2.01486	21.6521	-1.84535	7.95266	-2.26201	16.0715	-1.81506					12.5249	-2.26694			-27.0093	-1.1898			51.423	0.436187	62.229	1.2335	22.0933	-1.91882
		48.9306	0.538286	50.8844	0.539678					53.8409	0.659874	-70.4739	2.14624	21.3885	-2.01161	7.82088	-2.43128	15.5673	-1.97463					12.0722	-2.645			-27.4275	-1.06416			51.1021	0.62195	61.7305	1.37889	21.5547	-1.95742
		48.5124	0.418139	50.5177	0.600423					53.3768	0.515122	-70.8234	2.23582	21.1651	-1.86401	7.70629	-2.28584	15.086	-2.31361					11.6425	-2.59522			-27.8458	-1.36668			50.787	0.298193	61.2206	1.29956	21.0104	-2.01861
		48.0941	0.139642	50.1453	0.647414					52.9127	0.561643	-71.1786	2.1066	20.976	-1.89738	7.60316	-2.37294	14.6391	-2.0984					11.2529	-2.61606			-28.264	-1.05873			50.4776	0.161006	60.7107	1.29342	20.4661	-1.92233
		47.6816	0.132079	49.7614	0.426494					52.4543	0.823648	-71.5338	2.05834	20.8213	-1.97031	7.52294	-2.35597	14.2266	-2.30424					10.8862	-2.68384			-28.688	-1.05714			50.1625	0.533049	60.2065	1.32457	19.916	-1.91959
		47.2691	0.448005	49.3775	0.438963					51.9902	0.804788	-71.8948	1.93399	20.701	-2.21564	7.44846	-2.4076	13.8427	-2.38047					10.5539	-2.65625			-29.1063	-0.93161			49.8359	0.477919	59.7023	1.17376	19.3603	-2.26443
		46.8623	0.245877	48.9879	0.229219					51.5319	0.367032	-72.2558	2.2483	20.615	-2.05557	7.39689	-2.28895	13.4874	-2.34497					10.256	-2.59447			-29.5245	-0.642072			49.4979	0.290626	59.2095	1.23395	18.8045	-1.9886
		46.4612	0.0977449	48.5926	0.371774					51.0678	0.554561	-72.6282	2.34631	20.5635	-2.07179	7.35678	-2.31451	13.1609	-2.07031					9.98666	-2.41435			-29.9485	-0.79287			49.1541	0.477959	58.711	0.985797	18.243	-2.23715
		46.0601	0.13405	48.1915	0.323288					50.6037	0.458975	-73.0006	2.47032			7.33387	-2.17979	12.8686	-2.66991					9.75175	-2.44726			-30.3668	-0.984193			48.7931	0.292904	58.224	1.14284	17.6758	-2.19848
		45.6648	0.155062	47.7847	0.28045					50.1453	0.412299	-73.3788	2.60764					12.6108	-2.5914					9.53976	-2.46933			-30.785	-0.999916			48.4264	0.231461	57.737	1.17038	17.0971	-2.19584
		45.2752	0.185955	47.3722	0.1496					49.6812	0.403632	-73.7626	2.39296					12.3816	-2.68603					9.36787	-2.72355			-31.209	-0.752399			48.054	0.247565	57.25	1.08407	16.5241	-2.14171
		44.8856	0.0987233	46.9539	0.163523					49.2228	0.273712	-74.1523	2.4406					12.1811	-2.73173					9.2189	-2.72507			-31.6273	-0.605015			47.6644	0.0327231	56.7687	1.16403	15.9397	-2.20764
		44.5017	0.0868526	46.5299	0.124387					48.7588	0.339758	-74.5476	2.27303					12.0092	-2.28861					9.10431	-3.02948			-32.0513	-0.627528			47.2691	-0.0365194	56.2932	0.96138	15.3496	-2.18308
		44.1235	-0.0368698	46.106	0.273676					48.3004	0.266958	-74.9429	2.22769					11.8717	-2.4102					9.01263	-2.78803			-32.4753	-0.839929			46.8623	0.244045	55.8176	0.880154	14.7594	-2.25248
		43.7454	-0.0661033	45.6705	0.148183					47.8363	0.113706	-75.344	2.12712					11.7686	-2.41853					8.92669	-2.54757			-32.8935	-0.995154			46.444	0.199745	55.3478	0.858279	14.1578	-2.13632
		43.3729	-0.0739902	45.2293	0.184354					47.3722	0.144437	-75.7508	2.37956					11.6941	-2.62015					8.84648	-2.68604			-33.3175	-0.836945			46.02	0.176908	54.8779	0.681169	13.5505	-2.5712
		43.0062	0.0272899	44.7881	0.050791					46.9081	0.176445	-76.1633	2.584					11.6482	-3.04716					8.77199	-3.10407			-33.7415	-0.876991			45.5846	0.0128449	54.4138	1.09276	12.9431	-2.21445
		42.6396	0.0970561	44.3355	-0.184743					46.444	0.117845	-76.5816	2.44505					11.6311	-2.84185					8.69751	-2.79704			-34.1655	-0.755289			45.1377	0.189188	53.9498	0.797832	12.3243	-2.85798
		42.2786	-0.166277	43.8829	-0.0462474					45.9742	0.225	-76.9999	2.47308					11.6425	-2.62427					8.63448	-3.0086			-34.5838	-0.607435			44.6793	-0.13821	53.4914	0.847117	11.6998	-2.59969
		41.9176	-0.478008	43.4188	0.107748					45.5101	0.218698	-77.4239	3.02654					11.6654	-2.96735					8.57146	-2.87979			-35.0135	-0.65392			44.2095	-0.0980593	53.033	0.752236	11.0753	-2.91872
		41.5624	-0.348453	42.9547	-0.244589					45.0402	0.0676352	-77.8536	2.80008					11.6597	-2.87991					8.50843	-3.14808			-35.4375	-0.429756			43.7339	0.00405753	52.5804	0.722489	10.4393	-2.89006
		41.2129	-0.238186	42.4791	-0.170791					44.5704	-0.0402978	-78.289	2.38475					11.6081	-2.91808					8.45686	-3.20883			-35.8615	-0.398738			43.2469	-0.324887	52.1277	0.61838	9.79759	-2.5723
		40.8634	-0.445308	42.0036	-0.298473					44.0949	0.11625	-78.7302	2.41418					11.505	-2.80165					8.4053	-3.10206			-36.2854	-0.573088			42.7484	-0.314972	51.6808	0.636012	9.16733	-2.91068
		40.5196	-0.315361	41.5223	-0.061129					43.625	0.084936	-79.1771	2.65087					11.356	-2.62594					8.35946	-3.1768			-36.7094	-0.30197			42.2385	-0.181755	51.2339	0.539224	8.56	-3.32689
		40.1701	-0.244353	41.041	-0.391222					43.1495	-0.0541643	-79.624	2.81814					11.1612	-2.67715					8.31935	-3.17952			-37.1392	-0.0329517			41.7171	-0.243602	50.7928	0.963752	7.98131	-3.06295
		39.8149	-0.238888	40.5654	-0.179214					42.6739	-0.0958366	-80.0767	2.49755					10.9206	-2.95904					8.27925	-3.18619			-37.5689	-0.0386733			41.19	-0.339094	50.3516	0.384264	7.437	-3.01036
		39.4539	-0.234452	40.0842	-0.429863					42.1926	-0.305953	-80.5293	2.62851					10.6284	-3.05043					8.2506	-3.18025			-37.9986	-0.105384			40.6571	-0.277879	49.9161	0.46896	6.92134	-3.08971
		39.0872	-0.579219	39.6086	-0.333724					41.7114	-0.446378	-80.9762	2.68566					10.2903	-3.25286					8.22195	-3.15064			-38.4283	-0.538301			40.1185	-0.385294	49.4807	0.511099	6.43432	-2.7591
		38.7148	-0.437777	39.133	-0.321125					41.2301	-0.222931	-81.4231	2.864					9.90645	-2.74909					8.19903	-3.57739			-38.8638	-0.170841			39.5857	-0.283927	49.0567	0.276511	5.97023	-2.99436
		38.3366	-0.742689	38.6632	-0.447886					40.7488	-0.234671	-81.8586	2.5112					9.471	-2.83496					8.17612	-3.06913			-39.2992	-0.0965295			39.0643	-0.44426	48.6442	0.536476	5.54509	-2.82132
		37.9528	-0.532704	38.1877	-0.329488					40.2675	-0.234669	-82.294	2.72671					8.98399	-3.0848					8.15893	-3.0726			-39.7404	-0.203433			38.5429	-0.350896	48.2374	0.52628	5.14631	-3.06335
		37.5631	-0.372397	37.7178	-0.562553					39.7805	-0.443916	-82.7237	2.49701					8.45686	-3.04958					8.1532	-3.06002			-40.1816	-0.335482			38.0272	-0.360324	47.8363	0.411478	4.7779	-2.85071
		37.1678	-0.491203	37.248	-0.789299					39.2878	-0.401544	-83.1477	2.87851					7.87245	-3.02007					8.14174	-3.38059			-40.6227	-0.374349			37.5173	-0.415943	47.4409	0.255529	4.43813	-3.30359
		36.7667	-0.791966	36.7782	-0.617092					38.8007	-0.451378	-83.5717	2.83912					7.24219	-3.08998									-41.0696	-0.3056			37.0131	-0.534681	47.0571	0.333252	4.12816	-3.04038
		36.3599	-0.661299	36.3141	-0.680534					38.3137	-0.270841	-83.99	2.86189					6.56037	-3.26358									-41.5166	-0.382207			36.5146	-0.320482	46.6789	0.322297	3.84856	-2.62255
		35.9474	-0.616378	35.8443	-0.571001					37.8439	-0.302624	-84.4025	2.93558					5.83272	-3.41162									-41.9692	-0.207513			36.0219	-0.334294	46.3122	0.277096	3.59818	-2.74442
		35.5234	-0.779389	35.3802	-0.737695					37.397	-0.438523	-84.8093	2.95572					5.05177	-2.97159									-42.4218	0.0911705			35.5291	-0.70203	45.9455	0.00831966	3.37816	-2.64099
		35.0994	-0.994191	34.9161	-0.54922					36.9673	-0.450735	-85.2161	3.19893					4.22156	-3.3877									-42.8745	0.211446			35.0421	-0.981059	45.596	0.194881	3.18737	-3.27615
		34.664	-0.911137	34.452	-0.537129					36.5662	-0.464355	-85.6172	2.84184					3.34035	-3.50314									-43.3328	0.279977			34.5666	-0.671071	45.2465	0.137374	3.02522	-3.03185
		34.2285	-1.00527	33.9879	-0.805018					36.188	-0.489168	-86.0125	2.87146					2.40872	-3.63681									-43.7912	0.0853562			34.091	-0.765998	44.9085	0.0979153	2.89287	-3.12943
		33.7816	-0.912432	33.5295	-0.899326					35.8328	-0.588767	-86.4021	3.13849					1.42724	-2.84654									-44.2553	-0.0496909			33.6155	-0.858239	44.5819	-0.00914693	2.79031	-2.70226
		33.3347	-0.924853	33.0654	-0.640884					35.4948	-0.79468	-86.7917	3.12358					0.406457	-3.02583									-44.7194	-0.0672482			33.1514	-0.843139	44.2553	0.139658	2.71697	-3.21918
		32.8763	-1.24622	32.6071	-0.873092					35.1854	-0.685927	-87.1756	2.98119					-0.614211	-3.08504									-45.1892	-0.182073			32.6873	-0.760607	43.9459	0.141689	2.67285	-2.97545
		32.4123	-1.11735	32.143	-0.944556					34.8989	-0.712637	-87.5538	2.90976					-1.59569	-2.87294									-45.6533	0.109486			32.2289	-0.943155	43.6365	-0.143273
		31.9424	-1.03817	31.6846	-0.827492					34.6353	-0.811886	-87.9262	2.97583					-2.52961	-3.19549									-46.1289	0.129999			31.7763	-0.991541	43.3386	-0.0939886
		31.4669	-1.17211	31.2262	-0.936198					34.3947	-0.802952	-88.2986	3.04694					-3.41712	-3.05142									-46.5987	0.141723			31.3294	-1.16076	43.0464	-0.0489832
		30.9913	-1.26175	30.7679	-0.937458					34.177	-0.968311	-88.6653	2.93595					-4.2588	-2.96515									-47.08	0.168117			30.8825	-0.992697	42.7656	-0.150536
		30.5158	-0.872451	30.3095	-1.10761					33.9822	-0.888555	-89.0263	2.85792					-5.05349	-3.53838									-47.5555	0.178051			30.4413	-0.808857	42.4906	-0.284642
		30.0402	-1.25651	29.8683	-1.02101					33.8103	-0.995812	-89.3872	3.05542					-5.79834	-3.11286									-48.0368	0.370908			30.0058	-1.22125	42.2213	0.0107401
		29.5818	-1.36722	29.4271	-1.18992					33.6613	-0.793724	-89.7425	3.00292					-6.50308	-2.78916									-48.5296	0.708763			29.5761	-1.00649	41.9635	-0.0554291
		29.1235	-1.35839	28.9974	-1.24823					33.5352	-1.03949	89.8972	2.71583					-7.15625	-3.24799									-49.028	0.611572			29.1464	-1.17821	41.7056	-0.170684
		28.6766	-1.33648	28.5734	-1.1884					33.4321	-1.06947	89.5305	2.86039					-7.76358	-2.97378									-49.538	0.597408			28.7224	-1.34268	41.4421	-0.403238
		28.2297	-1.74898	28.1609	-1.1712					33.3519	-1.08622	89.1638	3.18302					-8.33081	-3.31772									-50.0594	0.492519			28.3041	-1.25799	41.1728	-0.294601
		27.7942	-1.45531	27.7598	-1.3392					33.2946	-1.02994	88.7856	3.21169					-8.84648	-3.18218									-50.5865	0.437786			27.8916	-1.43705	40.892	-0.321454
		27.3645	-1.63002	27.3588	-1.29634					33.2602	-1.08202	88.4017	2.98245					-9.3163	-2.81445									-51.1308	0.364151			27.4791	-1.16099	40.6056	-0.209522
		26.9462	-1.70544	26.9749	-1.29833							88.0121	2.75713					-9.74602	-3.697									-51.6808	0.572345			27.078	-1.45837	40.3076	-0.370618
		26.528	-1.48872	26.5967	-1.16506							87.6168	2.97512					-10.1299	-3.32759									-52.2423	0.649667			26.6769	-1.45404	40.0039	-0.266622
		26.1212	-1.50755	26.2243	-1.51955							87.2157	3.22629					-10.4679	-3.20407									-52.821	0.694319			26.2816	-1.6016	39.6945	-0.367394
		25.7144	-1.43413	25.8633	-1.44068							86.8089	3.03549					-10.7602	-3.22301									-53.3997	0.805621			25.892	-1.59161	39.368	-0.431299
		25.319	-1.50084	25.5081	-1.35834							86.3964	2.76725					-11.0123	-2.89655									-54.0013	0.760424			25.5081	-1.44172	39.0356	-0.455311
		24.9294	-1.52756	25.1643	-1.33963							85.9781	2.89023					-11.2185	-2.52411									-54.6087	0.739799			25.1242	-1.8079	38.6976	-0.611294
		24.5455	-1.51019	24.8263	-1.51448							85.5484	3.05466					-11.3847	-2.84664									-55.2274	0.716297			24.7518	-1.68041	38.3481	-0.507978
		24.1731	-1.74653	24.4997	-1.608							85.1187	3.00032					-11.505	-3.09483									-55.8577	0.591511			24.3794	-1.60542	37.9871	-0.502975
		23.8007	-1.91013	24.1788	-1.75125							84.6775	2.95829					-11.5795	-3.00032									-56.5051	0.741709			24.0127	-1.64378	37.6204	-0.582263
		23.4397	-1.90941	23.8694	-1.45957							84.2363	2.84594					-11.6253	-3.40453									-57.1583	0.887741			23.6517	-1.74553	37.248	-0.635424
		23.0788	-1.67959	23.5658	-1.4803							83.7837	2.82621					-11.6597	-2.98225									-57.8287	0.879978			23.2965	-1.94711	36.8584	-0.546011
		22.7293	-1.93789	23.2736	-1.59356							83.3253	2.89786					-11.6883	-2.92138									-58.5105	1.01067			22.947	-1.73716	36.4631	-0.561636
		22.3855	-1.94458	22.9871	-1.70718							82.8612	2.99848					-11.7227	-2.65912									-59.2038	0.952527			22.6032	-1.90869	36.062	-0.707428
		22.0474	-1.87181	22.7121	-1.77431							82.3914	2.98411					-11.7514	-2.68383									-59.9085	1.10515			22.2594	-1.78617	35.6495	-0.736896
		21.7151	-1.85384	22.4428	-1.74808							81.9158	2.5903					-11.7743	-2.77817									-60.6247	1.24713			21.9214	-1.74066	35.2312	-0.652098
		21.3713	-1.95312	22.1735	-1.80081							81.4346	2.56693					-11.8029	-2.75696									-61.3581	1.11311			21.5948	-1.91954	34.8015	-0.749487
		21.0218	-1.97637	21.8813	-1.79993							80.9418	2.92732					-11.8259	-2.76645									-62.0972	1.14834			21.2682	-1.96937	34.3603	-0.984816
		20.6494	-1.99032	21.5776	-1.7617							80.4491	2.97803					-11.8488	-2.63615									-62.8191	1.19021			20.9416	-2.01027	33.9134	-1.01982
		20.2713	-2.0688	21.2453	-1.93836							79.9506	2.4423					-11.8717	-2.54959									-63.5182	1.14748			20.6208	-2.02014	33.455	-0.816316
		19.8817	-1.91423	20.8958	-1.90711							79.4521	2.38236					-11.8889	-3.03951									-64.1942	1.29353			20.2885	-2.10524	32.9909	-0.918584
		19.4749	-1.83545	20.5234	-2.06222							78.9594	2.5366					-11.9061	-2.99449									-64.836	1.06034			19.9504	-2.05103	32.5326	-0.999817
		19.0509	-2.1668	20.128	-1.89885							78.4781	2.71547					-11.9233	-2.4013									-65.4548	1.28681			19.6009	-2.10635	32.0742	-1.22274
		18.6211	-2.15985	19.7155	-2.04455							77.9911	2.57424					-11.9405	-2.33235									-66.0392	1.64261			19.2399	-2.2484	31.6158	-1.01495
		18.1742	-2.35088	19.28	-2.02438							77.5155	2.70438					-11.9519	-2.52803									-66.6007	1.67692			18.8675	-2.27125	31.1632	-1.08821
		17.7159	-2.16319	18.8217	-2.13393							77.0457	2.47086					-11.9634	-2.42428									-67.1335	1.47825			18.4894	-2.05703	30.7163	-1.35484
		17.2403	-2.15374	18.3461	-1.89591							76.5816	2.38714					-11.9748	-2.17594									-67.632	1.67003			18.0998	-2.17072	30.2694	-1.18784
		16.7533	-2.23638	17.8419	-2.39666							76.1175	2.4782					-11.9806	-2.04223									-68.1076	1.67957			17.6987	-2.2398	29.8282	-1.01668
		16.2491	-2.16016	17.3205	-2.17613							75.6591	2.40249					-11.9863	-1.97732									-68.5545	1.62958			17.2862	-2.3655	29.387	-1.276
		15.7334	-2.59263	16.7762	-2.2391							75.2122	2.12156					-11.992	-2.12991									-68.9727	1.56117			16.8622	-2.44219	28.9516	-1.23121
		15.2063	-2.25321	16.209	-2.33197							74.7653	2.546					-11.9977	-2.46835									-69.3623	1.70782			16.4267	-2.75427	28.5219	-1.32367
		14.662	-2.44617	15.6246	-2.30693							74.3242	2.32372					-11.9977	-2.09372									-69.7233	1.5789			15.9855	-2.27958	28.0921	-1.52541
		14.1062	-2.82274	15.0115	-2.48841							73.883	2.0638															-70.0613	1.60933			15.5329	-2.87692	27.6624	-1.41802
		13.5333	-2.53663	14.3755	-2.12509							73.4533	1.95133															-70.365	1.82455			15.0631	-2.46699	27.2442	-1.46324
		12.9489	-2.60252	13.7166	-2.62412							73.0235	2.00133															-70.6458	1.92368			14.5875	-2.51101	26.8202	-1.33965
		12.353	-2.63307	13.0405	-2.4809							72.6053	2.0686															-70.8921	1.80319			14.1005	-2.36452	26.4076	-1.50764
		11.7342	-2.56955	12.3358	-2.36689							72.187	2.26647															-71.1213	1.64448			13.602	-2.8636	25.9951	-1.49965
		11.1097	-2.81196	11.6139	-2.70193							71.7688	2.20418															-71.3161	1.80321			13.0978	-2.52435	25.5826	-1.51194
		10.4737	-2.77073	10.8633	-2.7874							71.362	2.00847															-71.4823	1.99227			12.5764	-3.02347	25.1758	-1.46108
		9.84915	-2.87263	10.107	-2.6113							70.9609	2.1333															-71.6255	1.84687			12.0436	-2.75319	24.7747	-1.76163
		9.24755	-2.67746	9.36214	-2.54818							70.5598	2.06501															-71.7401	1.9809			11.505	-2.73378	24.3736	-1.9472
		8.68032	-2.99588	8.6574	-3.15758							70.1645	2.25431															-71.8432	2.08051			10.9492	-2.75203	23.9726	-1.47819
		8.13601	-2.97465	7.97558	-2.6466							69.7749	2.32525															-71.9406	1.93649			10.3935	-3.09165	23.583	-1.66178
		7.62035	-3.17025	7.33387	-2.96426							69.3852	1.82698															-72.0266	2.02711			9.85488	-2.78632	23.1876	-1.67951
		7.13333	-2.90879	6.72653	-2.40422							68.9899	1.75919															-72.1183	2.05993			9.33349	-2.94785	22.798	-1.42977
		6.67496	-3.27785	6.14784	-2.86481							68.6003	2.00048															-72.1985	2.31348			8.84075	-2.78595	22.4027	-1.72799
		6.24525	-3.19048	5.6064	-3.10409							68.1992	2.00008															-72.2787	2.29531			8.36519	-2.61104	21.9959	-2.05726
		5.84417	-2.99156	5.09761	-2.56184							67.7982	1.79486															-72.3474	2.17229			7.92401	-3.13607	21.5833	-1.97816
		5.47003	-3.16592	4.62205	-2.84513							67.3913	1.84383															-72.4219	2.39469			7.50002	-2.92644	21.1536	-1.92139
		5.12454	-3.10983	4.1803	-2.87272							66.9846	1.8273															-72.485	2.61142			7.10468	-3.09029	20.7239	-2.42559
		4.80655	-3.26141	3.77121	-2.82804							66.572	1.65306															-72.548	2.53323			6.72653	-3.49574	20.277	-2.03858
		4.51663	-3.2473	3.39535	-3.10358							66.1595	1.83426															-72.5995	2.47384			6.38276	-3.15398	19.8244	-1.94545
		4.25422	-3.25541	3.05329	-3.02385							65.7355	1.75199															-72.6511	2.38425			6.05617	-2.73446	19.3603	-2.23574
		4.02045	-3.70209	2.74447	-2.55237							65.3115	1.59821															-72.6969	2.50459			5.75823	-3.35381	18.8847	-2.28733
		3.81304	-3.69652	2.46716	-3.16045							64.8875	1.74877															-72.7428	2.66086			5.4792	-3.03408	18.4034	-2.44372
		3.63427	-3.3925	2.22365	-2.72556							64.4578	1.6136															-72.7829	2.61474			5.22653	-3.40074	17.9107	-2.02478
		3.48301	-3.99885	2.0128	-2.95166							64.0224	1.30563															-72.8115	2.56443			4.99906	-2.75121	17.4065	-2.35287
		3.35925	-3.51278	1.83519	-2.98961							63.5812	1.58471															-72.8402	2.64496			4.79566	-2.81234	16.8908	-2.15013
		3.26414	-2.94844	1.68851	-2.93868							63.14	1.45678															-72.8688	2.6406			4.61632	-3.14747	16.3694	-2.31753
		3.19482	-3.07528	1.57506	-3.35123							62.6931	1.22505															-72.886	2.55663			4.46105	-3.2634	15.8366	-2.59361
		3.15299	-3.05994	1.4937	-3.11248							62.2462	1.377															-72.9032	2.71826			4.3287	-3.046	15.2865	-2.29949
				1.44557	-3.21973							61.7935	1.40865															-72.9147	2.8673			4.22156	-3.2338	14.7365	-2.34197
												61.3352	1.22083															-72.9204	2.74271			4.13848	-3.13523	14.1693	-2.8878
												60.8711	1.38448																			4.07832	-2.97506	13.5906	-2.68524
												60.407	1.26837																			4.04222	-2.94665	13.0004	-2.53792
												59.9372	1.15856																					12.4045	-2.71788
												59.4616	1.10446																					11.7972	-2.56464
												58.9975	1.16622																					11.1727	-2.42094
												58.5449	1.1696																					10.5482	-2.78788
												58.1152	0.789447																					9.9351	-3.00272
												57.7084	1.04121																					9.34495	-2.65975
												57.313	1.08345																					8.78345	-2.86934
												56.9463	0.932988																					8.2506	-2.89709
												56.5968	0.812733																					7.74067	-2.5757
												56.2645	0.831635																					7.25365	-2.5783
												55.9551	0.945843																					6.80101	-2.65205
												55.6686	0.80648																					6.3713	-2.80749
												55.3993	0.825494																					5.9645	-2.61842
												55.1472	0.913454																					5.58806	-3.41303
												54.9181	0.889032																					5.23741	-2.4916
												54.7118	0.689622																					4.9114	-3.2968
												54.5227	0.77505																					4.61346	-2.71513
												54.3508	0.852985																					4.34188	-3.20796
												54.2019	0.753401																					4.09436	-3.39236
												54.0758	0.598163																					3.87377	-3.24026
												53.9612	0.438434																					3.68126	-3.44992
												53.8753	0.458317																					3.51281	-3.56223
												53.8065	0.495198																					3.37071	-2.70473
												53.7549	0.52162																					3.2544	-2.95509
												53.7263	0.337384																					3.16445	-2.97788
																																		3.09856	-2.94177
																																		3.06017	-3.18474
[truncated: 78 more columns]

## Sheet: Fig. 6
clmeGFP			dlmeGFP				clmeGFP				dlmeGFP
1PPM	2PPM		1PPM	2PPM			tilt angle (°)	MD	1PPM/2PPM		tilt angle (°)	MD	1PPM/2PPM
1.52005	1.62166		2.6783	4.54351			1	0.248	0.454		1	0.787	0.916
1.29325	1.64007		2.68122	4.16537			2	0.275	0.457		2	0.827	0.92
1.37295	1.64316		2.89954	4.66021			3	0.303	0.461		3	0.864	0.927
1.27196	1.65164		2.73983	2.81028			4	0.332	0.467		4	0.897	0.936
1.54784	1.78153		2.76456	3.42223			5	0.362	0.475		5	0.926	0.946
1.32947	1.7906		2.66257	3.25849			6	0.392	0.484		6	0.951	0.958
1.27423	1.83058		2.78818	3.2585			7	0.424	0.494		7	0.971	0.969
1.21313	1.8307		2.59257	2.4253			8	0.456	0.507		8	0.986	0.98
1.2386	1.83831		2.66257	3.57317			9	0.488	0.52		9	0.996	0.989
1.36944	1.85886		2.6165	4.34072			10	0.521	0.535		10	1	0.996
1.27941	1.86703		2.49203	3.94514			11	0.554	0.551		11	0.999	1
1.31214	1.87102		2.90204	3.91955			12	0.586	0.568		12	0.992	1
1.36838	1.88018		2.97664	3.67586			13	0.618	0.586		13	0.98	0.996
1.2906	1.88468		2.74239	4.02552			14	0.65	0.605		14	0.963	0.987
1.29766	1.88908		2.57739	3.32428			15	0.68	0.625		15	0.941	0.973
1.30673	1.89433		2.7144	3.19963			16	0.711	0.646		16	0.915	0.954
1.31875	1.92098		2.47314	4.30373			17	0.74	0.667		17	0.885	0.93
1.25888	1.92866		2.61789	3.71577			18	0.768	0.688		18	0.851	0.9
1.3376	1.95222		2.68753	3.65168			19	0.794	0.71		19	0.814	0.866
1.29408	1.98371			3.49751			20	0.82	0.732		20	0.774	0.828
1.26496	1.9953			3.59285			21	0.844	0.754		21	0.733	0.787
1.43813	2.0068			3.52825			22	0.866	0.776		22	0.69	0.742
1.36625	2.01021			3.61103			23	0.887	0.797		23	0.646	0.695
	2.01286			4.0889			24	0.906	0.818		24	0.602	0.647
	2.02141			3.43383			25	0.923	0.839		25	0.558	0.597
	2.02829			3.6073			26	0.939	0.858		26	0.514	0.548
	2.03026			3.75772			27	0.953	0.877		27	0.472	0.499
	2.1233			3.97079			28	0.965	0.895		28	0.43	0.451
	2.14346			3.68827			29	0.976	0.912		29	0.39	0.405
				3.75772			30	0.984	0.928		30	0.352	0.361
				3.58298			31	0.991	0.942		31	0.316	0.319
				3.57425			32	0.996	0.955		32	0.282	0.28
				3.36471			33	0.999	0.967		33	0.251	0.244
							34	1	0.977		34	0.222	0.211
							35	1	0.985		35	0.195	0.181
							36	0.998	0.991		36	0.17	0.155
							37	0.994	0.996		37	0.148	0.131
							38	0.989	0.999		38	0.128	0.11
							39	0.982	1		39	0.11	0.0918
							40	0.974	0.999		40	0.0945	0.076
							41	0.965	0.997		41	0.0805	0.0625
							42	0.954	0.992		42	0.0682	0.051
							43	0.942	0.986		43	0.0575	0.0413
							44	0.929	0.978		44	0.0482	0.0332
							45	0.915	0.968		45	0.0402	0.0265
							46	0.9	0.956		46	0.0333	0.021
							47	0.884	0.943		47	0.0275	0.0165
							48	0.868	0.928		48	0.0225	0.0129
							49	0.85	0.912		49	0.0184	0.00997
							50	0.832	0.894		50	0.0149	0.00767
							51	0.814	0.875		51	0.0121	0.00586
							52	0.795	0.855		52	0.0097	0.00444
							53	0.775	0.833		53	0.00776	0.00334
							54	0.756	0.811		54	0.00617	0.00249
							55	0.736	0.788		55	0.00488	0.00185
							56	0.715	0.763		56	0.00384	0.00136
							57	0.695	0.739		57	0.003	0.000993
							58	0.675	0.713		58	0.00234	0.00072
							59	0.654	0.688		59	0.00181	0.000518
							60	0.634	0.661		60	0.0014	0.00037
							61	0.614	0.635		61	0.00107	0.000263
							62	0.593	0.609		62	0.000815	0.000185
							63	0.573	0.582		63	0.000618	0.000129
							64	0.554	0.556		64	0.000466	8.96e-05
							65	0.534	0.529		65	0.00035	6.17e-05
							66	0.515	0.503		66	0.000261	4.22e-05
							67	0.496	0.478		67	0.000194	2.86e-05
							68	0.477	0.453		68	0.000143	1.93e-05
							69	0.458	0.428		69	0.000105	1.29e-05
							70	0.44	0.404		70	7.71e-05	8.55e-06
							71	0.422	0.381		71	5.61e-05	5.63e-06
							72	0.404	0.358		72	4.06e-05	3.68e-06
							73	0.387	0.336		73	2.92e-05	2.39e-06
							74	0.37	0.314		74	2.09e-05	1.54e-06
							75	0.353	0.294		75	1.49e-05	9.85e-07
							76	0.336	0.274		76	1.06e-05	6.26e-07
							77	0.32	0.255		77	7.44e-06	3.94e-07
							78	0.303	0.237		78	5.22e-06	2.47e-07
							79	0.287	0.22		79	3.64e-06	1.53e-07
							80	0.271	0.204		80	2.52e-06	9.44e-08
							81	0.255	0.188		81	1.74e-06	5.78e-08
							82	0.24	0.174		82	1.2e-06	3.51e-08
							83	0.225	0.16		83	8.16e-07	2.12e-08
							84	0.21	0.147		84	5.54e-07	1.27e-08
							85	0.195	0.135		85	3.74e-07	7.52e-09
							86	0.181	0.123		86	2.52e-07	4.44e-09
							87	0.167	0.113		87	1.68e-07	2.6e-09
							88	0.154	0.103		88	1.12e-07	1.51e-09
							89	0.141	0.0934		89	7.38e-08	8.7e-10

## Sheet: Fig. 7
Gi1-L91-YFP					Go-L91-YFP
1PPM		2PPM			1PPM		2PPM
- NE	+ NE	- NE	+ NE		- NE	+ NE	- NE	+ NE
1.56291	1.16794	2.05168	1.67694		-0.558953	-0.159758	-0.719753	-0.47415
1.54067	1.04607	2.35713	2.23915		-0.527671	-0.06929	-0.725087	-0.325847
1.42573	0.888772	2.52835	2.14617		-0.626299	-0.213627	-0.492827	-0.247441
1.4401	1.07478	2.16909	1.69906		-0.330673	-0.14104	-1.07252	-0.334568
1.20558	0.952632	2.27861	1.75108		-0.47467	-0.218099	-0.595217	-0.288418
1.61626	1.31313	2.14747	1.80281		-0.399226	-0.090718	-1.09261	-0.40621
1.50538	1.28694	2.27163	1.65586		-0.482952	-0.337311	-0.907737	-0.431356
1.37518	1.04145	2.07875	1.38261		-0.642933	-0.272501	-0.780898	-0.381505
1.43034	1.16092	2.0857	1.87405		-0.378401	-0.202637	-1.08984	-0.552672
1.55395	1.21058	2.58374	2.0625		-0.377179	-0.139208	-0.932212	-0.345056
1.39654	1.05193	2.393	1.69381		-0.463204	-0.174151	-0.448055	-0.272382
1.39309	0.881586	2.06543	1.5801		-0.268913	-0.127369	-0.635244	-0.335598
1.51667	1.02041	2.02701	1.76188		-0.454597	-0.181421	-0.442545	-0.246469
1.4499	1.00985	2.11843	1.57061		-0.253989	-0.125519	-0.535157	-0.197362
1.59822	1.08536	1.91701	1.47009		-0.552279	-0.13829	-0.510253	-0.247928
1.44774	1.04579				-0.632454	-0.407407
					-0.645609	-0.344488
					-0.450485	-0.229465
					-0.52717	-0.263395
					-0.463204	-0.191057
					-0.432532	-0.209391

## Sheet: Fig. 8
										Gi1-L91-YFP									Go-L91-YFP
clmeGFP					dlmeGFP					1PPM		1P multipol		2PPM		2P multipol			1PPM		1P multipol		2PPM		2P multipol
1PPM	1P multipol	2PPM	2P multipol		1PPM	1P multipol	2PPM	2P multipol		- NE	+ NE	- NE	+ NE	- NE	+ NE	- NE	+ NE		- NE	+ NE	- NE	+ NE	- NE	+ NE	- NE	+ NE
0.9451	0.4543	0.628	0.678		2.028	1.499	2.256	2.6194		1.08113	0.453122	1.3	0.658	1.16627	1.01006	1.64	1.285		-0.19106	-0.02857	-0.367	0.023	0.172359	-0.00518	-0.1937	0.06996
0.7797	0.3369	0.7294	0.6196		1.464	2.1088	1.975	3.4418		1.06557	0.449852	1.119	0.405	1.62452	1.21649	1.76	1.053		-0.14656	-0.02268	-0.262	-0.0314	-0.17249	-0.00043	0.06544	0.2733
0.712	0.3214	0.8513	0.5258		1.823	2.001	2.72	3.5139		1.06039	0.208268	0.85	0.708	1.03429	0.485324	1.514	0.816		-0.14444	0.038436	-0.104	0.0156	-0.23205	0.02361	-0.2547	0.459
0.8333	0.5118	0.5477	0.6706		1.8132	2.045	1.324	3.22		0.690909	0.424277	0.814	0.364	1.37995	0.839073	1.338	0.8735		-0.12208	0.079156	0.0148	0.0834	-0.19396	-0.01121	-0.1025	0.1655
0.528	0.4865	1.0056	0.6102		1.5336	1.842	1.826	2.8196		0.898557	0.727964	0.614	1.027	1.36435	0.894915	1.6602	0.8551		-0.14091	-0.01735	-0.0363	-0.008719	-0.00978	0.040402	-0.3712	0.2025
0.8694	0.4525	0.8929	0.6574		1.8637	2.1732	2.041	3.6575		0.655077	0.329755	1.183	0.399	1.59751	1.50147	2.044	0.3987		-0.11143	-0.04474	-0.02568	0.002561	-0.21276	0.00317	-0.07344	0.2042
0.8232	0.484	0.9101	0.8319		1.389	1.8612	1.8426	3.1772		0.680324	0.558659	0.765	0.791	1.32135	1.07997	1.2973	0.4658		-0.18015	-0.0212	-0.0767	0.01242	0.001874	0.000289	-0.2311	0.2416
0.9964	0.4371	0.9721	0.7459		1.3869	1.6291	2.6789	2.7536		0.899253	0.713432	0.685	0.477	1.64473	1.26177	1.211	0.7644		-0.13777	0.037874	-0.05159	0.09957	-0.37884	-0.01963	-0.1123	-0.1648
0.8034	0.6186	0.8797	0.8535		1.4704	1.7275	2.2014	2.9015		0.862193	0.375512	1.2	0.36	1.41792	1.18422	1.5153	0.8451		-0.12168	0.028286	-0.01445	0.08828	-0.18853	-0.03365	-0.02527	-0.1827
0.8268	0.5061	0.8256	0.7935		1.9385	2.1559	2.625	3.4788		1.21201	1.0292	0.543	0.666	1.37657	0.826843	1.2134	0.8619		-0.14261	0.026304	-0.1313	-0.02786	-0.17722	0.00245	-0.3729	-0.07108
0.624	0.6122	0.9231	1.147		1.6	1.9961	1.9606	3.7543		1.22866	0.633292	0.7125	0.5615	1.37468	1.10454	1.3131	0.8761		-0.07943	0.054779	-0.159	-0.006347	-0.09748	-0.02744	-0.141	0.01134
0.7406	0.6659	0.8705	1.1007		1.7499	2.0267	2.376	3.8381		1.33954	0.803144	0.414	0.4766			1.3375			-0.25653	-0.11889	0.03037	0.07886	-0.11636	0.006908	-0.1883	0.04602
0.8126	0.9643	1.0492	0.736		1.7754	1.4524	2.3466	3.2078		1.18098	0.564037	0.761	0.3283			1.6824			-0.12909	-0.0842	-0.1543	-0.03145	-0.41997	0.052138
0.736	0.6316	0.9859	1.3776		1.8927	2.2794	2.2524	3.3257		0.973354	0.932288	0.945	0.2865						-0.18472	-0.10809	-0.1425	0.01631	-0.31034	-0.05922
0.8523	0.8757	1.1301	0.9759		1.6112	2.0386	1.7447	3.6273		0.691355	0.693766	1.27	0.3941						-0.15277	0.087327			-0.29172	-0.00288
0.7153		0.9543	1.0814		2.2174	2.3517	1.8982	3.3335		0.631989	0.591009	0.651	0.439						-0.1846	0.081203			-0.38637	0.009204
0.7822		0.7702			1.5618	2.0649	1.9404	4.0119		0.864018	0.859015	0.5829	0.4827						-0.13711	0.009347			-0.42911	0.001154
0.6644		0.7255			1.5335		2.2812			0.836813	0.817705	0.8489	0.4936						-0.28202	0.02219			-0.37329	-0.00346
0.7741		0.913			1.3924		2.3491			0.797428	0.626766	0.6082							-0.14379	-0.00992			-0.42148	-0.18789
0.7382		1.0744					2.0972			1.06488	0.618239	0.7571
		0.9597					2.4575			1.1149	0.943059	0.9174
		1.0941					2.2189			0.762476	0.192447	0.6546
		1.2434					2.923			0.595695	0.055612	0.6132
		1.1606					2.0292			0.847275	0.439251	0.6514
							1.7703			0.631058	0.272143	0.7997
										1.03274	0.910119
										0.793272	0.581014
										0.431142	0.354903
										0.621993	0.416948

## Sheet: Fig. 9
1PPM	1P multipol		2PPM	2P multipol
0.1616	0.1225		0.1056	0.141
0.127	0.1218		0.1498	0.2253
0.1037	0.1407		0.08918	0.291
0.1313	0.2045		0.1586	0.1549
0.14	0.08315		0.2432	0.2549
0.1388	0.2536		0.121	0.2537
0.1429	0.1337		0.107	0.2459
0.1027	0.1239		0.1559	0.2504
0.08257	0.03615		0.1542	0.2242
0.128	0.1826		0.1026	0.2107
0.1286	0.005642		0.1978	0.1256
0.1007	0.1991		0.1017	0.1778
0.04844	0.1584		0.1703	0.214
0.1417	0.1162		0.1503	0.1431
0.1601	0.1922		0.1185
0.1169	0.04777		0.1457
0.1268	0.1986		0.1401
	0.0694
